# Supplementary material for: Structural and energetic analysis of metastable intermediate states in the E1P–E2P transition of Ca2+-ATPase
Source: Proc Natl Acad Sci U S A. 2021 Sep 30;118(40):e2105507118. doi: 10.1073/pnas.2105507118 (PMC8501872; doi:10.1073/pnas.2105507118)
Supplement: Supplementary File [file pnas.2105507118.sd01.txt]

CRYST1  132.184  132.184  167.759  90.00  90.00  90.00 P 1           1
ATOM      1  N   MET P   1      37.585 -12.003  11.939  0.00  0.00      PRO   
ATOM      2  HT1 MET P   1      37.867 -12.585  11.125  0.00  0.00      PRO   
ATOM      3  HT2 MET P   1      37.437 -11.093  11.457  0.00  0.00      PRO   
ATOM      4  HT3 MET P   1      36.701 -12.386  12.332  0.00  0.00      PRO   
ATOM      5  CA  MET P   1      38.682 -12.049  12.964  0.00  0.00      PRO   
ATOM      6  HA  MET P   1      39.606 -11.876  12.432  0.00  0.00      PRO   
ATOM      7  CB  MET P   1      38.388 -10.936  13.953  0.00  0.00      PRO   
ATOM      8  HB1 MET P   1      38.313  -9.970  13.409  0.00  0.00      PRO   
ATOM      9  HB2 MET P   1      37.459 -11.069  14.548  0.00  0.00      PRO   
ATOM     10  CG  MET P   1      39.399 -10.846  15.100  0.00  0.00      PRO   
ATOM     11  HG1 MET P   1      39.235 -11.593  15.906  0.00  0.00      PRO   
ATOM     12  HG2 MET P   1      40.466 -10.937  14.804  0.00  0.00      PRO   
ATOM     13  SD  MET P   1      39.337  -9.291  16.011  0.00  0.00      PRO   
ATOM     14  CE  MET P   1      40.876  -9.687  16.917  0.00  0.00      PRO   
ATOM     15  HE1 MET P   1      41.694  -9.747  16.168  0.00  0.00      PRO   
ATOM     16  HE2 MET P   1      41.208  -8.921  17.649  0.00  0.00      PRO   
ATOM     17  HE3 MET P   1      40.705 -10.517  17.636  0.00  0.00      PRO   
ATOM     18  C   MET P   1      38.747 -13.407  13.627  0.00  0.00      PRO   
ATOM     19  O   MET P   1      37.680 -14.001  13.772  0.00  0.00      PRO   
ATOM     20  N   GLU P   2      39.935 -13.896  13.980  0.00  0.00      PRO   
ATOM     21  HN  GLU P   2      40.752 -13.441  13.634  0.00  0.00      PRO   
ATOM     22  CA  GLU P   2      40.178 -15.168  14.667  0.00  0.00      PRO   
ATOM     23  HA  GLU P   2      39.376 -15.890  14.628  0.00  0.00      PRO   
ATOM     24  CB  GLU P   2      41.511 -15.726  14.177  0.00  0.00      PRO   
ATOM     25  HB1 GLU P   2      42.277 -14.987  14.496  0.00  0.00      PRO   
ATOM     26  HB2 GLU P   2      41.842 -16.619  14.748  0.00  0.00      PRO   
ATOM     27  CG  GLU P   2      41.558 -16.003  12.702  0.00  0.00      PRO   
ATOM     28  HG1 GLU P   2      41.670 -15.143  12.009  0.00  0.00      PRO   
ATOM     29  HG2 GLU P   2      42.492 -16.553  12.463  0.00  0.00      PRO   
ATOM     30  CD  GLU P   2      40.416 -16.864  12.150  0.00  0.00      PRO   
ATOM     31  OE1 GLU P   2      39.861 -16.456  11.073  0.00  0.00      PRO   
ATOM     32  OE2 GLU P   2      40.107 -17.963  12.667  0.00  0.00      PRO   
ATOM     33  C   GLU P   2      40.327 -14.916  16.253  0.00  0.00      PRO   
ATOM     34  O   GLU P   2      41.000 -14.009  16.714  0.00  0.00      PRO   
ATOM     35  N   ALA P   3      39.657 -15.752  17.111  0.00  0.00      PRO   
ATOM     36  HN  ALA P   3      39.131 -16.525  16.766  0.00  0.00      PRO   
ATOM     37  CA  ALA P   3      39.561 -15.511  18.558  0.00  0.00      PRO   
ATOM     38  HA  ALA P   3      38.606 -15.962  18.785  0.00  0.00      PRO   
ATOM     39  CB  ALA P   3      40.727 -16.191  19.237  0.00  0.00      PRO   
ATOM     40  HB1 ALA P   3      40.605 -17.236  18.880  0.00  0.00      PRO   
ATOM     41  HB2 ALA P   3      41.658 -15.736  18.837  0.00  0.00      PRO   
ATOM     42  HB3 ALA P   3      40.707 -16.136  20.346  0.00  0.00      PRO   
ATOM     43  C   ALA P   3      39.395 -14.101  19.121  0.00  0.00      PRO   
ATOM     44  O   ALA P   3      40.219 -13.624  19.935  0.00  0.00      PRO   
ATOM     45  N   ALA P   4      38.445 -13.234  18.694  0.00  0.00      PRO   
ATOM     46  HN  ALA P   4      37.802 -13.459  17.966  0.00  0.00      PRO   
ATOM     47  CA  ALA P   4      38.136 -11.941  19.399  0.00  0.00      PRO   
ATOM     48  HA  ALA P   4      39.106 -11.512  19.604  0.00  0.00      PRO   
ATOM     49  CB  ALA P   4      37.287 -11.024  18.585  0.00  0.00      PRO   
ATOM     50  HB1 ALA P   4      37.783 -10.707  17.642  0.00  0.00      PRO   
ATOM     51  HB2 ALA P   4      36.359 -11.574  18.322  0.00  0.00      PRO   
ATOM     52  HB3 ALA P   4      36.932 -10.081  19.052  0.00  0.00      PRO   
ATOM     53  C   ALA P   4      37.581 -12.064  20.772  0.00  0.00      PRO   
ATOM     54  O   ALA P   4      37.802 -11.162  21.610  0.00  0.00      PRO   
ATOM     55  N   HSE P   5      36.875 -13.161  21.082  0.00  0.00      PRO   
ATOM     56  HN  HSE P   5      36.641 -13.769  20.327  0.00  0.00      PRO   
ATOM     57  CA  HSE P   5      36.586 -13.552  22.422  0.00  0.00      PRO   
ATOM     58  HA  HSE P   5      36.101 -12.699  22.873  0.00  0.00      PRO   
ATOM     59  CB  HSE P   5      35.716 -14.821  22.447  0.00  0.00      PRO   
ATOM     60  HB1 HSE P   5      35.197 -14.934  23.422  0.00  0.00      PRO   
ATOM     61  HB2 HSE P   5      34.900 -14.880  21.696  0.00  0.00      PRO   
ATOM     62  ND1 HSE P   5      37.067 -16.204  20.921  0.00  0.00      PRO   
ATOM     63  CG  HSE P   5      36.509 -16.021  22.142  0.00  0.00      PRO   
ATOM     64  CE1 HSE P   5      37.647 -17.455  21.024  0.00  0.00      PRO   
ATOM     65  HE1 HSE P   5      38.328 -17.867  20.278  0.00  0.00      PRO   
ATOM     66  NE2 HSE P   5      37.450 -18.027  22.182  0.00  0.00      PRO   
ATOM     67  HE2 HSE P   5      37.901 -18.859  22.505  0.00  0.00      PRO   
ATOM     68  CD2 HSE P   5      36.651 -17.109  22.918  0.00  0.00      PRO   
ATOM     69  HD2 HSE P   5      36.484 -17.345  23.962  0.00  0.00      PRO   
ATOM     70  C   HSE P   5      37.736 -13.749  23.333  0.00  0.00      PRO   
ATOM     71  O   HSE P   5      37.697 -13.441  24.546  0.00  0.00      PRO   
ATOM     72  N   SER P   6      38.860 -14.405  22.899  0.00  0.00      PRO   
ATOM     73  HN  SER P   6      38.924 -14.622  21.928  0.00  0.00      PRO   
ATOM     74  CA  SER P   6      39.939 -14.737  23.889  0.00  0.00      PRO   
ATOM     75  HA  SER P   6      39.574 -14.577  24.893  0.00  0.00      PRO   
ATOM     76  CB  SER P   6      40.355 -16.216  23.775  0.00  0.00      PRO   
ATOM     77  HB1 SER P   6      39.376 -16.720  23.926  0.00  0.00      PRO   
ATOM     78  HB2 SER P   6      40.603 -16.333  22.698  0.00  0.00      PRO   
ATOM     79  OG  SER P   6      41.313 -16.682  24.715  0.00  0.00      PRO   
ATOM     80  HG1 SER P   6      40.940 -16.599  25.596  0.00  0.00      PRO   
ATOM     81  C   SER P   6      41.078 -13.775  23.829  0.00  0.00      PRO   
ATOM     82  O   SER P   6      41.898 -13.672  24.754  0.00  0.00      PRO   
ATOM     83  N   LYS P   7      41.176 -12.960  22.753  0.00  0.00      PRO   
ATOM     84  HN  LYS P   7      40.768 -13.204  21.877  0.00  0.00      PRO   
ATOM     85  CA  LYS P   7      42.025 -11.750  22.729  0.00  0.00      PRO   
ATOM     86  HA  LYS P   7      42.987 -12.110  23.065  0.00  0.00      PRO   
ATOM     87  CB  LYS P   7      42.285 -11.127  21.384  0.00  0.00      PRO   
ATOM     88  HB1 LYS P   7      41.286 -10.913  20.949  0.00  0.00      PRO   
ATOM     89  HB2 LYS P   7      42.843 -10.176  21.520  0.00  0.00      PRO   
ATOM     90  CG  LYS P   7      43.097 -11.961  20.402  0.00  0.00      PRO   
ATOM     91  HG1 LYS P   7      42.465 -12.842  20.159  0.00  0.00      PRO   
ATOM     92  HG2 LYS P   7      43.210 -11.429  19.433  0.00  0.00      PRO   
ATOM     93  CD  LYS P   7      44.505 -12.370  20.820  0.00  0.00      PRO   
ATOM     94  HD1 LYS P   7      45.028 -11.496  21.264  0.00  0.00      PRO   
ATOM     95  HD2 LYS P   7      44.480 -13.114  21.645  0.00  0.00      PRO   
ATOM     96  CE  LYS P   7      45.252 -12.928  19.614  0.00  0.00      PRO   
ATOM     97  HE1 LYS P   7      44.733 -13.853  19.284  0.00  0.00      PRO   
ATOM     98  HE2 LYS P   7      45.273 -12.122  18.850  0.00  0.00      PRO   
ATOM     99  NZ  LYS P   7      46.699 -13.226  19.859  0.00  0.00      PRO   
ATOM    100  HZ1 LYS P   7      46.969 -13.845  19.068  0.00  0.00      PRO   
ATOM    101  HZ2 LYS P   7      47.269 -12.360  19.777  0.00  0.00      PRO   
ATOM    102  HZ3 LYS P   7      46.832 -13.678  20.786  0.00  0.00      PRO   
ATOM    103  C   LYS P   7      41.622 -10.656  23.755  0.00  0.00      PRO   
ATOM    104  O   LYS P   7      40.421 -10.413  24.035  0.00  0.00      PRO   
ATOM    105  N   SER P   8      42.662 -10.088  24.485  0.00  0.00      PRO   
ATOM    106  HN  SER P   8      43.640 -10.243  24.373  0.00  0.00      PRO   
ATOM    107  CA  SER P   8      42.303  -9.065  25.481  0.00  0.00      PRO   
ATOM    108  HA  SER P   8      41.418  -9.357  26.026  0.00  0.00      PRO   
ATOM    109  CB  SER P   8      43.526  -8.637  26.380  0.00  0.00      PRO   
ATOM    110  HB1 SER P   8      43.212  -7.799  27.039  0.00  0.00      PRO   
ATOM    111  HB2 SER P   8      43.807  -9.444  27.090  0.00  0.00      PRO   
ATOM    112  OG  SER P   8      44.775  -8.397  25.662  0.00  0.00      PRO   
ATOM    113  HG1 SER P   8      45.016  -9.194  25.183  0.00  0.00      PRO   
ATOM    114  C   SER P   8      41.893  -7.845  24.760  0.00  0.00      PRO   
ATOM    115  O   SER P   8      42.010  -7.782  23.549  0.00  0.00      PRO   
ATOM    116  N   THR P   9      41.348  -6.799  25.424  0.00  0.00      PRO   
ATOM    117  HN  THR P   9      41.217  -6.900  26.408  0.00  0.00      PRO   
ATOM    118  CA  THR P   9      40.765  -5.589  24.788  0.00  0.00      PRO   
ATOM    119  HA  THR P   9      39.911  -5.868  24.189  0.00  0.00      PRO   
ATOM    120  CB  THR P   9      40.209  -4.588  25.845  0.00  0.00      PRO   
ATOM    121  HB  THR P   9      40.933  -4.504  26.684  0.00  0.00      PRO   
ATOM    122  OG1 THR P   9      38.890  -5.001  26.197  0.00  0.00      PRO   
ATOM    123  HG1 THR P   9      38.623  -4.603  27.029  0.00  0.00      PRO   
ATOM    124  CG2 THR P   9      40.056  -3.148  25.295  0.00  0.00      PRO   
ATOM    125 HG21 THR P   9      40.983  -2.549  25.171  0.00  0.00      PRO   
ATOM    126 HG22 THR P   9      39.411  -3.213  24.392  0.00  0.00      PRO   
ATOM    127 HG23 THR P   9      39.438  -2.606  26.043  0.00  0.00      PRO   
ATOM    128  C   THR P   9      41.803  -4.808  23.957  0.00  0.00      PRO   
ATOM    129  O   THR P   9      41.598  -4.385  22.759  0.00  0.00      PRO   
ATOM    130  N   GLU P  10      43.015  -4.453  24.541  0.00  0.00      PRO   
ATOM    131  HN  GLU P  10      43.191  -4.615  25.509  0.00  0.00      PRO   
ATOM    132  CA  GLU P  10      44.089  -3.850  23.714  0.00  0.00      PRO   
ATOM    133  HA  GLU P  10      43.639  -2.969  23.281  0.00  0.00      PRO   
ATOM    134  CB  GLU P  10      45.116  -3.293  24.644  0.00  0.00      PRO   
ATOM    135  HB1 GLU P  10      45.481  -4.150  25.250  0.00  0.00      PRO   
ATOM    136  HB2 GLU P  10      45.952  -2.778  24.125  0.00  0.00      PRO   
ATOM    137  CG  GLU P  10      44.496  -2.324  25.730  0.00  0.00      PRO   
ATOM    138  HG1 GLU P  10      44.486  -1.289  25.327  0.00  0.00      PRO   
ATOM    139  HG2 GLU P  10      43.448  -2.565  26.010  0.00  0.00      PRO   
ATOM    140  CD  GLU P  10      45.385  -2.352  26.996  0.00  0.00      PRO   
ATOM    141  OE1 GLU P  10      46.226  -1.442  27.230  0.00  0.00      PRO   
ATOM    142  OE2 GLU P  10      45.219  -3.224  27.859  0.00  0.00      PRO   
ATOM    143  C   GLU P  10      44.625  -4.597  22.528  0.00  0.00      PRO   
ATOM    144  O   GLU P  10      45.053  -4.003  21.575  0.00  0.00      PRO   
ATOM    145  N   GLU P  11      44.582  -5.971  22.630  0.00  0.00      PRO   
ATOM    146  HN  GLU P  11      44.259  -6.366  23.487  0.00  0.00      PRO   
ATOM    147  CA  GLU P  11      44.940  -6.800  21.406  0.00  0.00      PRO   
ATOM    148  HA  GLU P  11      45.923  -6.601  21.007  0.00  0.00      PRO   
ATOM    149  CB  GLU P  11      45.066  -8.335  21.851  0.00  0.00      PRO   
ATOM    150  HB1 GLU P  11      44.168  -8.693  22.399  0.00  0.00      PRO   
ATOM    151  HB2 GLU P  11      45.226  -8.930  20.927  0.00  0.00      PRO   
ATOM    152  CG  GLU P  11      46.388  -8.676  22.568  0.00  0.00      PRO   
ATOM    153  HG1 GLU P  11      47.265  -8.680  21.886  0.00  0.00      PRO   
ATOM    154  HG2 GLU P  11      46.636  -7.960  23.381  0.00  0.00      PRO   
ATOM    155  CD  GLU P  11      46.322 -10.004  23.259  0.00  0.00      PRO   
ATOM    156  OE1 GLU P  11      47.303 -10.784  22.994  0.00  0.00      PRO   
ATOM    157  OE2 GLU P  11      45.435 -10.314  24.097  0.00  0.00      PRO   
ATOM    158  C   GLU P  11      43.920  -6.654  20.279  0.00  0.00      PRO   
ATOM    159  O   GLU P  11      44.370  -6.617  19.145  0.00  0.00      PRO   
ATOM    160  N   CYS P  12      42.650  -6.591  20.556  0.00  0.00      PRO   
ATOM    161  HN  CYS P  12      42.369  -6.721  21.504  0.00  0.00      PRO   
ATOM    162  CA  CYS P  12      41.539  -6.190  19.614  0.00  0.00      PRO   
ATOM    163  HA  CYS P  12      41.463  -6.975  18.877  0.00  0.00      PRO   
ATOM    164  CB  CYS P  12      40.175  -6.201  20.413  0.00  0.00      PRO   
ATOM    165  HB1 CYS P  12      40.224  -5.343  21.117  0.00  0.00      PRO   
ATOM    166  HB2 CYS P  12      39.298  -5.979  19.768  0.00  0.00      PRO   
ATOM    167  SG  CYS P  12      39.917  -7.893  21.185  0.00  0.00      PRO   
ATOM    168  HG1 CYS P  12      40.937  -7.795  22.024  0.00  0.00      PRO   
ATOM    169  C   CYS P  12      41.761  -4.837  18.985  0.00  0.00      PRO   
ATOM    170  O   CYS P  12      41.654  -4.734  17.762  0.00  0.00      PRO   
ATOM    171  N   LEU P  13      42.096  -3.708  19.705  0.00  0.00      PRO   
ATOM    172  HN  LEU P  13      42.066  -3.714  20.701  0.00  0.00      PRO   
ATOM    173  CA  LEU P  13      42.238  -2.339  19.177  0.00  0.00      PRO   
ATOM    174  HA  LEU P  13      41.403  -2.065  18.548  0.00  0.00      PRO   
ATOM    175  CB  LEU P  13      42.460  -1.258  20.213  0.00  0.00      PRO   
ATOM    176  HB1 LEU P  13      43.277  -1.487  20.930  0.00  0.00      PRO   
ATOM    177  HB2 LEU P  13      42.668  -0.241  19.815  0.00  0.00      PRO   
ATOM    178  CG  LEU P  13      41.190  -0.856  20.996  0.00  0.00      PRO   
ATOM    179  HG  LEU P  13      40.942  -1.650  21.731  0.00  0.00      PRO   
ATOM    180  CD1 LEU P  13      41.489   0.360  21.904  0.00  0.00      PRO   
ATOM    181 HD11 LEU P  13      40.671   0.568  22.627  0.00  0.00      PRO   
ATOM    182 HD12 LEU P  13      42.419   0.113  22.460  0.00  0.00      PRO   
ATOM    183 HD13 LEU P  13      41.872   1.221  21.315  0.00  0.00      PRO   
ATOM    184  CD2 LEU P  13      39.974  -0.553  20.099  0.00  0.00      PRO   
ATOM    185 HD21 LEU P  13      39.137  -0.508  20.829  0.00  0.00      PRO   
ATOM    186 HD22 LEU P  13      40.120   0.308  19.413  0.00  0.00      PRO   
ATOM    187 HD23 LEU P  13      39.818  -1.482  19.509  0.00  0.00      PRO   
ATOM    188  C   LEU P  13      43.452  -2.298  18.232  0.00  0.00      PRO   
ATOM    189  O   LEU P  13      43.529  -1.629  17.173  0.00  0.00      PRO   
ATOM    190  N   ALA P  14      44.528  -3.039  18.661  0.00  0.00      PRO   
ATOM    191  HN  ALA P  14      44.439  -3.475  19.553  0.00  0.00      PRO   
ATOM    192  CA  ALA P  14      45.768  -3.148  17.943  0.00  0.00      PRO   
ATOM    193  HA  ALA P  14      46.221  -2.168  17.920  0.00  0.00      PRO   
ATOM    194  CB  ALA P  14      46.826  -4.017  18.749  0.00  0.00      PRO   
ATOM    195  HB1 ALA P  14      46.474  -5.069  18.813  0.00  0.00      PRO   
ATOM    196  HB2 ALA P  14      47.844  -3.896  18.321  0.00  0.00      PRO   
ATOM    197  HB3 ALA P  14      46.939  -3.610  19.777  0.00  0.00      PRO   
ATOM    198  C   ALA P  14      45.648  -3.762  16.508  0.00  0.00      PRO   
ATOM    199  O   ALA P  14      46.223  -3.314  15.487  0.00  0.00      PRO   
ATOM    200  N   TYR P  15      44.865  -4.767  16.294  0.00  0.00      PRO   
ATOM    201  HN  TYR P  15      44.360  -5.115  17.081  0.00  0.00      PRO   
ATOM    202  CA  TYR P  15      44.622  -5.433  15.000  0.00  0.00      PRO   
ATOM    203  HA  TYR P  15      45.620  -5.699  14.688  0.00  0.00      PRO   
ATOM    204  CB  TYR P  15      43.907  -6.793  15.283  0.00  0.00      PRO   
ATOM    205  HB1 TYR P  15      44.576  -7.421  15.910  0.00  0.00      PRO   
ATOM    206  HB2 TYR P  15      43.075  -6.621  15.998  0.00  0.00      PRO   
ATOM    207  CG  TYR P  15      43.586  -7.482  13.992  0.00  0.00      PRO   
ATOM    208  CD1 TYR P  15      44.442  -8.161  13.174  0.00  0.00      PRO   
ATOM    209  HD1 TYR P  15      45.516  -8.156  13.282  0.00  0.00      PRO   
ATOM    210  CE1 TYR P  15      43.939  -8.745  12.027  0.00  0.00      PRO   
ATOM    211  HE1 TYR P  15      44.628  -9.326  11.432  0.00  0.00      PRO   
ATOM    212  CZ  TYR P  15      42.602  -8.781  11.724  0.00  0.00      PRO   
ATOM    213  OH  TYR P  15      42.096  -9.294  10.524  0.00  0.00      PRO   
ATOM    214  HH  TYR P  15      41.137  -9.294  10.540  0.00  0.00      PRO   
ATOM    215  CD2 TYR P  15      42.178  -7.464  13.691  0.00  0.00      PRO   
ATOM    216  HD2 TYR P  15      41.585  -6.830  14.334  0.00  0.00      PRO   
ATOM    217  CE2 TYR P  15      41.672  -8.164  12.584  0.00  0.00      PRO   
ATOM    218  HE2 TYR P  15      40.628  -8.120  12.311  0.00  0.00      PRO   
ATOM    219  C   TYR P  15      44.050  -4.602  13.871  0.00  0.00      PRO   
ATOM    220  O   TYR P  15      44.533  -4.649  12.727  0.00  0.00      PRO   
ATOM    221  N   PHE P  16      43.136  -3.670  14.221  0.00  0.00      PRO   
ATOM    222  HN  PHE P  16      42.902  -3.553  15.183  0.00  0.00      PRO   
ATOM    223  CA  PHE P  16      42.509  -2.786  13.256  0.00  0.00      PRO   
ATOM    224  HA  PHE P  16      42.659  -3.221  12.279  0.00  0.00      PRO   
ATOM    225  CB  PHE P  16      40.992  -2.622  13.572  0.00  0.00      PRO   
ATOM    226  HB1 PHE P  16      40.854  -2.182  14.583  0.00  0.00      PRO   
ATOM    227  HB2 PHE P  16      40.624  -1.946  12.771  0.00  0.00      PRO   
ATOM    228  CG  PHE P  16      40.222  -3.930  13.550  0.00  0.00      PRO   
ATOM    229  CD1 PHE P  16      39.595  -4.532  14.623  0.00  0.00      PRO   
ATOM    230  HD1 PHE P  16      39.860  -4.265  15.635  0.00  0.00      PRO   
ATOM    231  CE1 PHE P  16      38.878  -5.708  14.385  0.00  0.00      PRO   
ATOM    232  HE1 PHE P  16      38.557  -6.278  15.244  0.00  0.00      PRO   
ATOM    233  CZ  PHE P  16      38.712  -6.193  13.131  0.00  0.00      PRO   
ATOM    234  HZ  PHE P  16      38.255  -7.164  13.010  0.00  0.00      PRO   
ATOM    235  CD2 PHE P  16      40.028  -4.400  12.229  0.00  0.00      PRO   
ATOM    236  HD2 PHE P  16      40.492  -3.841  11.429  0.00  0.00      PRO   
ATOM    237  CE2 PHE P  16      39.279  -5.536  12.022  0.00  0.00      PRO   
ATOM    238  HE2 PHE P  16      39.255  -6.084  11.092  0.00  0.00      PRO   
ATOM    239  C   PHE P  16      43.142  -1.459  13.219  0.00  0.00      PRO   
ATOM    240  O   PHE P  16      42.748  -0.632  12.331  0.00  0.00      PRO   
ATOM    241  N   GLY P  17      44.115  -1.206  14.057  0.00  0.00      PRO   
ATOM    242  HN  GLY P  17      44.207  -1.851  14.812  0.00  0.00      PRO   
ATOM    243  CA  GLY P  17      44.762   0.105  14.068  0.00  0.00      PRO   
ATOM    244  HA1 GLY P  17      45.010   0.332  13.042  0.00  0.00      PRO   
ATOM    245  HA2 GLY P  17      45.616   0.149  14.728  0.00  0.00      PRO   
ATOM    246  C   GLY P  17      43.870   1.188  14.637  0.00  0.00      PRO   
ATOM    247  O   GLY P  17      43.870   2.342  14.166  0.00  0.00      PRO   
ATOM    248  N   VAL P  18      43.039   0.849  15.593  0.00  0.00      PRO   
ATOM    249  HN  VAL P  18      42.970  -0.097  15.903  0.00  0.00      PRO   
ATOM    250  CA  VAL P  18      42.086   1.833  16.198  0.00  0.00      PRO   
ATOM    251  HA  VAL P  18      41.904   2.661  15.528  0.00  0.00      PRO   
ATOM    252  CB  VAL P  18      40.716   1.356  16.512  0.00  0.00      PRO   
ATOM    253  HB  VAL P  18      40.889   0.486  17.181  0.00  0.00      PRO   
ATOM    254  CG1 VAL P  18      39.852   2.460  17.156  0.00  0.00      PRO   
ATOM    255 HG11 VAL P  18      40.152   2.579  18.219  0.00  0.00      PRO   
ATOM    256 HG12 VAL P  18      39.943   3.415  16.595  0.00  0.00      PRO   
ATOM    257 HG13 VAL P  18      38.769   2.241  17.037  0.00  0.00      PRO   
ATOM    258  CG2 VAL P  18      40.062   0.648  15.298  0.00  0.00      PRO   
ATOM    259 HG21 VAL P  18      40.823   0.235  14.602  0.00  0.00      PRO   
ATOM    260 HG22 VAL P  18      39.404  -0.182  15.635  0.00  0.00      PRO   
ATOM    261 HG23 VAL P  18      39.593   1.485  14.737  0.00  0.00      PRO   
ATOM    262  C   VAL P  18      42.641   2.390  17.433  0.00  0.00      PRO   
ATOM    263  O   VAL P  18      42.932   1.623  18.388  0.00  0.00      PRO   
ATOM    264  N   SER P  19      42.848   3.703  17.502  0.00  0.00      PRO   
ATOM    265  HN  SER P  19      42.595   4.228  16.694  0.00  0.00      PRO   
ATOM    266  CA  SER P  19      43.227   4.388  18.727  0.00  0.00      PRO   
ATOM    267  HA  SER P  19      43.721   3.614  19.295  0.00  0.00      PRO   
ATOM    268  CB  SER P  19      44.239   5.575  18.645  0.00  0.00      PRO   
ATOM    269  HB1 SER P  19      45.085   5.118  18.088  0.00  0.00      PRO   
ATOM    270  HB2 SER P  19      43.879   6.434  18.040  0.00  0.00      PRO   
ATOM    271  OG  SER P  19      44.787   6.014  19.931  0.00  0.00      PRO   
ATOM    272  HG1 SER P  19      44.413   6.893  20.034  0.00  0.00      PRO   
ATOM    273  C   SER P  19      41.977   4.758  19.499  0.00  0.00      PRO   
ATOM    274  O   SER P  19      41.147   5.514  18.986  0.00  0.00      PRO   
ATOM    275  N   GLU P  20      41.797   4.076  20.698  0.00  0.00      PRO   
ATOM    276  HN  GLU P  20      42.453   3.370  20.953  0.00  0.00      PRO   
ATOM    277  CA  GLU P  20      40.683   4.390  21.640  0.00  0.00      PRO   
ATOM    278  HA  GLU P  20      40.702   3.635  22.412  0.00  0.00      PRO   
ATOM    279  CB  GLU P  20      40.768   5.759  22.355  0.00  0.00      PRO   
ATOM    280  HB1 GLU P  20      40.611   6.518  21.560  0.00  0.00      PRO   
ATOM    281  HB2 GLU P  20      39.988   5.882  23.137  0.00  0.00      PRO   
ATOM    282  CG  GLU P  20      42.119   6.001  23.029  0.00  0.00      PRO   
ATOM    283  HG1 GLU P  20      42.917   6.059  22.258  0.00  0.00      PRO   
ATOM    284  HG2 GLU P  20      42.206   6.996  23.516  0.00  0.00      PRO   
ATOM    285  CD  GLU P  20      42.501   4.905  24.029  0.00  0.00      PRO   
ATOM    286  OE1 GLU P  20      41.636   4.483  24.767  0.00  0.00      PRO   
ATOM    287  OE2 GLU P  20      43.650   4.446  24.043  0.00  0.00      PRO   
ATOM    288  C   GLU P  20      39.350   4.188  20.959  0.00  0.00      PRO   
ATOM    289  O   GLU P  20      39.231   3.224  20.235  0.00  0.00      PRO   
ATOM    290  N   THR P  21      38.318   5.039  21.177  0.00  0.00      PRO   
ATOM    291  HN  THR P  21      38.422   5.742  21.876  0.00  0.00      PRO   
ATOM    292  CA  THR P  21      36.978   4.717  20.739  0.00  0.00      PRO   
ATOM    293  HA  THR P  21      36.950   3.675  20.454  0.00  0.00      PRO   
ATOM    294  CB  THR P  21      35.880   5.006  21.705  0.00  0.00      PRO   
ATOM    295  HB  THR P  21      34.866   4.836  21.283  0.00  0.00      PRO   
ATOM    296  OG1 THR P  21      35.877   6.304  22.327  0.00  0.00      PRO   
ATOM    297  HG1 THR P  21      35.319   6.878  21.798  0.00  0.00      PRO   
ATOM    298  CG2 THR P  21      35.973   4.031  22.934  0.00  0.00      PRO   
ATOM    299 HG21 THR P  21      36.703   4.233  23.747  0.00  0.00      PRO   
ATOM    300 HG22 THR P  21      34.917   3.895  23.251  0.00  0.00      PRO   
ATOM    301 HG23 THR P  21      36.219   3.009  22.572  0.00  0.00      PRO   
ATOM    302  C   THR P  21      36.727   5.578  19.487  0.00  0.00      PRO   
ATOM    303  O   THR P  21      35.589   6.039  19.285  0.00  0.00      PRO   
ATOM    304  N   THR P  22      37.672   5.945  18.654  0.00  0.00      PRO   
ATOM    305  HN  THR P  22      38.586   5.681  18.952  0.00  0.00      PRO   
ATOM    306  CA  THR P  22      37.566   7.067  17.675  0.00  0.00      PRO   
ATOM    307  HA  THR P  22      37.091   7.916  18.143  0.00  0.00      PRO   
ATOM    308  CB  THR P  22      38.914   7.602  17.322  0.00  0.00      PRO   
ATOM    309  HB  THR P  22      38.898   8.352  16.503  0.00  0.00      PRO   
ATOM    310  OG1 THR P  22      39.770   6.527  16.914  0.00  0.00      PRO   
ATOM    311  HG1 THR P  22      40.129   6.230  17.754  0.00  0.00      PRO   
ATOM    312  CG2 THR P  22      39.611   8.278  18.542  0.00  0.00      PRO   
ATOM    313 HG21 THR P  22      39.146   9.279  18.666  0.00  0.00      PRO   
ATOM    314 HG22 THR P  22      39.666   7.741  19.513  0.00  0.00      PRO   
ATOM    315 HG23 THR P  22      40.644   8.447  18.171  0.00  0.00      PRO   
ATOM    316  C   THR P  22      36.749   6.717  16.405  0.00  0.00      PRO   
ATOM    317  O   THR P  22      36.202   7.545  15.679  0.00  0.00      PRO   
ATOM    318  N   GLY P  23      36.638   5.420  16.085  0.00  0.00      PRO   
ATOM    319  HN  GLY P  23      37.066   4.745  16.681  0.00  0.00      PRO   
ATOM    320  CA  GLY P  23      36.095   4.944  14.765  0.00  0.00      PRO   
ATOM    321  HA1 GLY P  23      35.085   5.319  14.693  0.00  0.00      PRO   
ATOM    322  HA2 GLY P  23      36.220   3.872  14.720  0.00  0.00      PRO   
ATOM    323  C   GLY P  23      36.862   5.369  13.540  0.00  0.00      PRO   
ATOM    324  O   GLY P  23      37.744   6.302  13.521  0.00  0.00      PRO   
ATOM    325  N   LEU P  24      36.481   4.733  12.410  0.00  0.00      PRO   
ATOM    326  HN  LEU P  24      35.685   4.134  12.452  0.00  0.00      PRO   
ATOM    327  CA  LEU P  24      37.274   4.693  11.214  0.00  0.00      PRO   
ATOM    328  HA  LEU P  24      38.300   4.549  11.517  0.00  0.00      PRO   
ATOM    329  CB  LEU P  24      36.732   3.476  10.380  0.00  0.00      PRO   
ATOM    330  HB1 LEU P  24      35.661   3.474  10.084  0.00  0.00      PRO   
ATOM    331  HB2 LEU P  24      37.309   3.456   9.431  0.00  0.00      PRO   
ATOM    332  CG  LEU P  24      36.960   2.037  10.984  0.00  0.00      PRO   
ATOM    333  HG  LEU P  24      36.330   1.942  11.894  0.00  0.00      PRO   
ATOM    334  CD1 LEU P  24      36.482   0.972   9.981  0.00  0.00      PRO   
ATOM    335 HD11 LEU P  24      35.372   1.004   9.948  0.00  0.00      PRO   
ATOM    336 HD12 LEU P  24      36.906   1.181   8.976  0.00  0.00      PRO   
ATOM    337 HD13 LEU P  24      36.766  -0.072  10.234  0.00  0.00      PRO   
ATOM    338  CD2 LEU P  24      38.415   1.693  11.331  0.00  0.00      PRO   
ATOM    339 HD21 LEU P  24      38.506   0.631  11.645  0.00  0.00      PRO   
ATOM    340 HD22 LEU P  24      38.976   1.671  10.373  0.00  0.00      PRO   
ATOM    341 HD23 LEU P  24      38.866   2.377  12.082  0.00  0.00      PRO   
ATOM    342  C   LEU P  24      37.182   5.985  10.382  0.00  0.00      PRO   
ATOM    343  O   LEU P  24      36.112   6.602  10.229  0.00  0.00      PRO   
ATOM    344  N   THR P  25      38.351   6.317   9.760  0.00  0.00      PRO   
ATOM    345  HN  THR P  25      39.120   5.755  10.053  0.00  0.00      PRO   
ATOM    346  CA  THR P  25      38.454   7.319   8.693  0.00  0.00      PRO   
ATOM    347  HA  THR P  25      37.811   8.160   8.912  0.00  0.00      PRO   
ATOM    348  CB  THR P  25      39.848   7.839   8.576  0.00  0.00      PRO   
ATOM    349  HB  THR P  25      39.825   8.509   7.691  0.00  0.00      PRO   
ATOM    350  OG1 THR P  25      40.802   6.802   8.349  0.00  0.00      PRO   
ATOM    351  HG1 THR P  25      40.955   6.833   7.402  0.00  0.00      PRO   
ATOM    352  CG2 THR P  25      40.282   8.613   9.920  0.00  0.00      PRO   
ATOM    353 HG21 THR P  25      40.326   7.916  10.784  0.00  0.00      PRO   
ATOM    354 HG22 THR P  25      41.232   9.186   9.863  0.00  0.00      PRO   
ATOM    355 HG23 THR P  25      39.413   9.270  10.137  0.00  0.00      PRO   
ATOM    356  C   THR P  25      37.872   6.778   7.417  0.00  0.00      PRO   
ATOM    357  O   THR P  25      38.175   5.633   7.062  0.00  0.00      PRO   
ATOM    358  N   PRO P  26      36.962   7.515   6.631  0.00  0.00      PRO   
ATOM    359  CD  PRO P  26      36.588   8.901   6.896  0.00  0.00      PRO   
ATOM    360  HD1 PRO P  26      37.431   9.557   6.591  0.00  0.00      PRO   
ATOM    361  HD2 PRO P  26      36.258   9.017   7.951  0.00  0.00      PRO   
ATOM    362  CA  PRO P  26      36.410   7.053   5.404  0.00  0.00      PRO   
ATOM    363  HA  PRO P  26      35.800   6.206   5.683  0.00  0.00      PRO   
ATOM    364  CB  PRO P  26      35.488   8.235   4.883  0.00  0.00      PRO   
ATOM    365  HB1 PRO P  26      34.546   7.904   4.397  0.00  0.00      PRO   
ATOM    366  HB2 PRO P  26      35.930   8.931   4.139  0.00  0.00      PRO   
ATOM    367  CG  PRO P  26      35.284   9.027   6.150  0.00  0.00      PRO   
ATOM    368  HG1 PRO P  26      34.442   8.589   6.728  0.00  0.00      PRO   
ATOM    369  HG2 PRO P  26      34.930  10.053   5.911  0.00  0.00      PRO   
ATOM    370  C   PRO P  26      37.403   6.426   4.363  0.00  0.00      PRO   
ATOM    371  O   PRO P  26      36.974   5.532   3.693  0.00  0.00      PRO   
ATOM    372  N   ASP P  27      38.631   6.968   4.265  0.00  0.00      PRO   
ATOM    373  HN  ASP P  27      38.835   7.916   4.496  0.00  0.00      PRO   
ATOM    374  CA  ASP P  27      39.633   6.283   3.468  0.00  0.00      PRO   
ATOM    375  HA  ASP P  27      39.356   6.286   2.424  0.00  0.00      PRO   
ATOM    376  CB  ASP P  27      40.971   7.167   3.336  0.00  0.00      PRO   
ATOM    377  HB1 ASP P  27      41.782   6.629   2.800  0.00  0.00      PRO   
ATOM    378  HB2 ASP P  27      40.703   8.142   2.877  0.00  0.00      PRO   
ATOM    379  CG  ASP P  27      41.803   7.415   4.613  0.00  0.00      PRO   
ATOM    380  OD1 ASP P  27      43.021   7.818   4.470  0.00  0.00      PRO   
ATOM    381  OD2 ASP P  27      41.346   7.115   5.703  0.00  0.00      PRO   
ATOM    382  C   ASP P  27      39.947   4.845   3.861  0.00  0.00      PRO   
ATOM    383  O   ASP P  27      40.010   3.974   2.956  0.00  0.00      PRO   
ATOM    384  N   GLN P  28      40.166   4.567   5.216  0.00  0.00      PRO   
ATOM    385  HN  GLN P  28      40.013   5.262   5.915  0.00  0.00      PRO   
ATOM    386  CA  GLN P  28      40.543   3.294   5.795  0.00  0.00      PRO   
ATOM    387  HA  GLN P  28      41.377   2.907   5.230  0.00  0.00      PRO   
ATOM    388  CB  GLN P  28      40.987   3.458   7.277  0.00  0.00      PRO   
ATOM    389  HB1 GLN P  28      40.226   4.063   7.814  0.00  0.00      PRO   
ATOM    390  HB2 GLN P  28      41.127   2.501   7.824  0.00  0.00      PRO   
ATOM    391  CG  GLN P  28      42.275   4.347   7.418  0.00  0.00      PRO   
ATOM    392  HG1 GLN P  28      42.183   5.325   6.898  0.00  0.00      PRO   
ATOM    393  HG2 GLN P  28      42.434   4.450   8.512  0.00  0.00      PRO   
ATOM    394  CD  GLN P  28      43.432   3.645   6.728  0.00  0.00      PRO   
ATOM    395  OE1 GLN P  28      43.969   4.064   5.707  0.00  0.00      PRO   
ATOM    396  NE2 GLN P  28      43.939   2.576   7.325  0.00  0.00      PRO   
ATOM    397 HE21 GLN P  28      44.686   2.234   6.755  0.00  0.00      PRO   
ATOM    398 HE22 GLN P  28      43.504   2.147   8.116  0.00  0.00      PRO   
ATOM    399  C   GLN P  28      39.374   2.280   5.694  0.00  0.00      PRO   
ATOM    400  O   GLN P  28      39.553   1.113   5.364  0.00  0.00      PRO   
ATOM    401  N   VAL P  29      38.099   2.820   5.745  0.00  0.00      PRO   
ATOM    402  HN  VAL P  29      38.000   3.746   6.100  0.00  0.00      PRO   
ATOM    403  CA  VAL P  29      36.838   2.101   5.496  0.00  0.00      PRO   
ATOM    404  HA  VAL P  29      36.746   1.239   6.140  0.00  0.00      PRO   
ATOM    405  CB  VAL P  29      35.652   3.023   5.624  0.00  0.00      PRO   
ATOM    406  HB  VAL P  29      35.776   3.901   4.954  0.00  0.00      PRO   
ATOM    407  CG1 VAL P  29      34.286   2.328   5.184  0.00  0.00      PRO   
ATOM    408 HG11 VAL P  29      34.079   1.287   5.510  0.00  0.00      PRO   
ATOM    409 HG12 VAL P  29      33.423   2.994   5.396  0.00  0.00      PRO   
ATOM    410 HG13 VAL P  29      34.370   2.288   4.076  0.00  0.00      PRO   
ATOM    411  CG2 VAL P  29      35.445   3.440   7.096  0.00  0.00      PRO   
ATOM    412 HG21 VAL P  29      34.632   4.195   7.151  0.00  0.00      PRO   
ATOM    413 HG22 VAL P  29      35.192   2.629   7.811  0.00  0.00      PRO   
ATOM    414 HG23 VAL P  29      36.262   4.121   7.417  0.00  0.00      PRO   
ATOM    415  C   VAL P  29      36.810   1.494   4.123  0.00  0.00      PRO   
ATOM    416  O   VAL P  29      36.455   0.357   4.019  0.00  0.00      PRO   
ATOM    417  N   LYS P  30      37.261   2.217   3.029  0.00  0.00      PRO   
ATOM    418  HN  LYS P  30      37.531   3.167   3.164  0.00  0.00      PRO   
ATOM    419  CA  LYS P  30      37.333   1.646   1.715  0.00  0.00      PRO   
ATOM    420  HA  LYS P  30      36.357   1.277   1.434  0.00  0.00      PRO   
ATOM    421  CB  LYS P  30      37.622   2.766   0.728  0.00  0.00      PRO   
ATOM    422  HB1 LYS P  30      38.708   2.989   0.796  0.00  0.00      PRO   
ATOM    423  HB2 LYS P  30      37.558   2.288  -0.273  0.00  0.00      PRO   
ATOM    424  CG  LYS P  30      36.683   3.988   0.727  0.00  0.00      PRO   
ATOM    425  HG1 LYS P  30      37.039   4.645   1.549  0.00  0.00      PRO   
ATOM    426  HG2 LYS P  30      36.674   4.538  -0.238  0.00  0.00      PRO   
ATOM    427  CD  LYS P  30      35.201   3.687   0.999  0.00  0.00      PRO   
ATOM    428  HD1 LYS P  30      34.773   3.077   0.175  0.00  0.00      PRO   
ATOM    429  HD2 LYS P  30      35.228   3.088   1.934  0.00  0.00      PRO   
ATOM    430  CE  LYS P  30      34.400   4.946   1.269  0.00  0.00      PRO   
ATOM    431  HE1 LYS P  30      34.776   5.432   2.194  0.00  0.00      PRO   
ATOM    432  HE2 LYS P  30      34.530   5.723   0.486  0.00  0.00      PRO   
ATOM    433  NZ  LYS P  30      32.988   4.578   1.406  0.00  0.00      PRO   
ATOM    434  HZ1 LYS P  30      32.333   5.374   1.266  0.00  0.00      PRO   
ATOM    435  HZ2 LYS P  30      32.845   4.006   0.550  0.00  0.00      PRO   
ATOM    436  HZ3 LYS P  30      32.951   4.086   2.321  0.00  0.00      PRO   
ATOM    437  C   LYS P  30      38.323   0.459   1.525  0.00  0.00      PRO   
ATOM    438  O   LYS P  30      38.043  -0.472   0.745  0.00  0.00      PRO   
ATOM    439  N   ARG P  31      39.494   0.646   2.183  0.00  0.00      PRO   
ATOM    440  HN  ARG P  31      39.650   1.492   2.688  0.00  0.00      PRO   
ATOM    441  CA  ARG P  31      40.522  -0.350   2.247  0.00  0.00      PRO   
ATOM    442  HA  ARG P  31      40.709  -0.744   1.258  0.00  0.00      PRO   
ATOM    443  CB  ARG P  31      41.772   0.224   2.828  0.00  0.00      PRO   
ATOM    444  HB1 ARG P  31      41.592   0.480   3.894  0.00  0.00      PRO   
ATOM    445  HB2 ARG P  31      42.467  -0.641   2.778  0.00  0.00      PRO   
ATOM    446  CG  ARG P  31      42.437   1.400   2.106  0.00  0.00      PRO   
ATOM    447  HG1 ARG P  31      41.751   2.269   2.200  0.00  0.00      PRO   
ATOM    448  HG2 ARG P  31      43.314   1.767   2.682  0.00  0.00      PRO   
ATOM    449  CD  ARG P  31      42.850   1.125   0.648  0.00  0.00      PRO   
ATOM    450  HD1 ARG P  31      43.474   1.860   0.097  0.00  0.00      PRO   
ATOM    451  HD2 ARG P  31      43.158   0.059   0.700  0.00  0.00      PRO   
ATOM    452  NE  ARG P  31      41.652   1.044  -0.166  0.00  0.00      PRO   
ATOM    453  HE  ARG P  31      41.477   0.131  -0.535  0.00  0.00      PRO   
ATOM    454  CZ  ARG P  31      40.924   2.028  -0.672  0.00  0.00      PRO   
ATOM    455  NH1 ARG P  31      40.933   3.214  -0.107  0.00  0.00      PRO   
ATOM    456 HH11 ARG P  31      40.482   3.948  -0.615  0.00  0.00      PRO   
ATOM    457 HH12 ARG P  31      41.544   3.256   0.683  0.00  0.00      PRO   
ATOM    458  NH2 ARG P  31      40.222   1.913  -1.779  0.00  0.00      PRO   
ATOM    459 HH21 ARG P  31      39.694   2.719  -2.045  0.00  0.00      PRO   
ATOM    460 HH22 ARG P  31      40.040   0.971  -2.060  0.00  0.00      PRO   
ATOM    461  C   ARG P  31      40.005  -1.634   3.020  0.00  0.00      PRO   
ATOM    462  O   ARG P  31      40.267  -2.811   2.667  0.00  0.00      PRO   
ATOM    463  N   HSD P  32      39.245  -1.422   4.140  0.00  0.00      PRO   
ATOM    464  HN  HSD P  32      39.323  -0.515   4.545  0.00  0.00      PRO   
ATOM    465  CA  HSD P  32      38.484  -2.514   4.781  0.00  0.00      PRO   
ATOM    466  HA  HSD P  32      39.170  -3.321   4.991  0.00  0.00      PRO   
ATOM    467  CB  HSD P  32      37.827  -2.059   6.174  0.00  0.00      PRO   
ATOM    468  HB1 HSD P  32      37.160  -1.222   5.876  0.00  0.00      PRO   
ATOM    469  HB2 HSD P  32      37.256  -2.898   6.626  0.00  0.00      PRO   
ATOM    470  ND1 HSD P  32      38.540  -1.612   8.530  0.00  0.00      PRO   
ATOM    471  HD1 HSD P  32      37.702  -2.015   8.895  0.00  0.00      PRO   
ATOM    472  CG  HSD P  32      38.809  -1.570   7.175  0.00  0.00      PRO   
ATOM    473  CE1 HSD P  32      39.655  -1.291   9.179  0.00  0.00      PRO   
ATOM    474  HE1 HSD P  32      39.744  -1.256  10.265  0.00  0.00      PRO   
ATOM    475  NE2 HSD P  32      40.656  -1.049   8.329  0.00  0.00      PRO   
ATOM    476  CD2 HSD P  32      40.108  -1.265   7.043  0.00  0.00      PRO   
ATOM    477  HD2 HSD P  32      40.712  -1.245   6.144  0.00  0.00      PRO   
ATOM    478  C   HSD P  32      37.480  -3.182   3.852  0.00  0.00      PRO   
ATOM    479  O   HSD P  32      37.346  -4.411   3.813  0.00  0.00      PRO   
ATOM    480  N   LEU P  33      36.683  -2.417   3.018  0.00  0.00      PRO   
ATOM    481  HN  LEU P  33      36.802  -1.435   3.137  0.00  0.00      PRO   
ATOM    482  CA  LEU P  33      35.797  -3.014   2.068  0.00  0.00      PRO   
ATOM    483  HA  LEU P  33      35.268  -3.691   2.723  0.00  0.00      PRO   
ATOM    484  CB  LEU P  33      34.873  -1.929   1.443  0.00  0.00      PRO   
ATOM    485  HB1 LEU P  33      35.624  -1.237   1.006  0.00  0.00      PRO   
ATOM    486  HB2 LEU P  33      34.289  -2.419   0.635  0.00  0.00      PRO   
ATOM    487  CG  LEU P  33      33.858  -1.222   2.325  0.00  0.00      PRO   
ATOM    488  HG  LEU P  33      34.325  -0.801   3.241  0.00  0.00      PRO   
ATOM    489  CD1 LEU P  33      33.223   0.004   1.434  0.00  0.00      PRO   
ATOM    490 HD11 LEU P  33      32.981  -0.463   0.455  0.00  0.00      PRO   
ATOM    491 HD12 LEU P  33      32.262   0.333   1.883  0.00  0.00      PRO   
ATOM    492 HD13 LEU P  33      33.832   0.915   1.248  0.00  0.00      PRO   
ATOM    493  CD2 LEU P  33      32.699  -2.136   2.470  0.00  0.00      PRO   
ATOM    494 HD21 LEU P  33      33.020  -3.165   2.737  0.00  0.00      PRO   
ATOM    495 HD22 LEU P  33      32.019  -1.787   3.276  0.00  0.00      PRO   
ATOM    496 HD23 LEU P  33      32.082  -2.211   1.549  0.00  0.00      PRO   
ATOM    497  C   LEU P  33      36.493  -3.838   1.029  0.00  0.00      PRO   
ATOM    498  O   LEU P  33      35.881  -4.716   0.394  0.00  0.00      PRO   
ATOM    499  N   GLU P  34      37.777  -3.473   0.651  0.00  0.00      PRO   
ATOM    500  HN  GLU P  34      38.122  -2.604   0.996  0.00  0.00      PRO   
ATOM    501  CA  GLU P  34      38.548  -4.243  -0.309  0.00  0.00      PRO   
ATOM    502  HA  GLU P  34      37.917  -4.531  -1.137  0.00  0.00      PRO   
ATOM    503  CB  GLU P  34      39.760  -3.448  -0.874  0.00  0.00      PRO   
ATOM    504  HB1 GLU P  34      40.207  -2.919  -0.006  0.00  0.00      PRO   
ATOM    505  HB2 GLU P  34      40.540  -4.170  -1.200  0.00  0.00      PRO   
ATOM    506  CG  GLU P  34      39.280  -2.550  -2.040  0.00  0.00      PRO   
ATOM    507  HG1 GLU P  34      39.174  -3.183  -2.947  0.00  0.00      PRO   
ATOM    508  HG2 GLU P  34      38.247  -2.215  -1.807  0.00  0.00      PRO   
ATOM    509  CD  GLU P  34      40.173  -1.367  -2.170  0.00  0.00      PRO   
ATOM    510  OE1 GLU P  34      41.067  -1.160  -1.366  0.00  0.00      PRO   
ATOM    511  OE2 GLU P  34      40.013  -0.633  -3.188  0.00  0.00      PRO   
ATOM    512  C   GLU P  34      39.044  -5.526   0.446  0.00  0.00      PRO   
ATOM    513  O   GLU P  34      38.868  -6.637  -0.042  0.00  0.00      PRO   
ATOM    514  N   LYS P  35      39.643  -5.389   1.657  0.00  0.00      PRO   
ATOM    515  HN  LYS P  35      39.797  -4.476   2.026  0.00  0.00      PRO   
ATOM    516  CA  LYS P  35      40.208  -6.487   2.404  0.00  0.00      PRO   
ATOM    517  HA  LYS P  35      40.844  -7.002   1.699  0.00  0.00      PRO   
ATOM    518  CB  LYS P  35      41.091  -5.947   3.581  0.00  0.00      PRO   
ATOM    519  HB1 LYS P  35      40.770  -4.934   3.907  0.00  0.00      PRO   
ATOM    520  HB2 LYS P  35      40.881  -6.582   4.468  0.00  0.00      PRO   
ATOM    521  CG  LYS P  35      42.594  -6.024   3.268  0.00  0.00      PRO   
ATOM    522  HG1 LYS P  35      43.130  -5.755   4.203  0.00  0.00      PRO   
ATOM    523  HG2 LYS P  35      42.907  -7.025   2.901  0.00  0.00      PRO   
ATOM    524  CD  LYS P  35      43.068  -4.879   2.288  0.00  0.00      PRO   
ATOM    525  HD1 LYS P  35      42.442  -4.812   1.372  0.00  0.00      PRO   
ATOM    526  HD2 LYS P  35      42.833  -3.920   2.799  0.00  0.00      PRO   
ATOM    527  CE  LYS P  35      44.656  -4.803   1.943  0.00  0.00      PRO   
ATOM    528  HE1 LYS P  35      44.746  -3.865   1.354  0.00  0.00      PRO   
ATOM    529  HE2 LYS P  35      45.374  -4.888   2.787  0.00  0.00      PRO   
ATOM    530  NZ  LYS P  35      45.019  -5.836   1.005  0.00  0.00      PRO   
ATOM    531  HZ1 LYS P  35      45.025  -6.764   1.474  0.00  0.00      PRO   
ATOM    532  HZ2 LYS P  35      44.241  -5.965   0.327  0.00  0.00      PRO   
ATOM    533  HZ3 LYS P  35      45.947  -5.766   0.541  0.00  0.00      PRO   
ATOM    534  C   LYS P  35      39.240  -7.557   2.879  0.00  0.00      PRO   
ATOM    535  O   LYS P  35      39.446  -8.710   2.674  0.00  0.00      PRO   
ATOM    536  N   TYR P  36      38.115  -7.138   3.481  0.00  0.00      PRO   
ATOM    537  HN  TYR P  36      37.942  -6.174   3.667  0.00  0.00      PRO   
ATOM    538  CA  TYR P  36      37.263  -8.136   4.144  0.00  0.00      PRO   
ATOM    539  HA  TYR P  36      37.804  -9.030   4.419  0.00  0.00      PRO   
ATOM    540  CB  TYR P  36      36.831  -7.501   5.531  0.00  0.00      PRO   
ATOM    541  HB1 TYR P  36      36.150  -6.633   5.396  0.00  0.00      PRO   
ATOM    542  HB2 TYR P  36      36.327  -8.342   6.053  0.00  0.00      PRO   
ATOM    543  CG  TYR P  36      37.968  -7.077   6.430  0.00  0.00      PRO   
ATOM    544  CD1 TYR P  36      38.031  -5.766   6.920  0.00  0.00      PRO   
ATOM    545  HD1 TYR P  36      37.192  -5.139   6.656  0.00  0.00      PRO   
ATOM    546  CE1 TYR P  36      39.107  -5.402   7.768  0.00  0.00      PRO   
ATOM    547  HE1 TYR P  36      39.087  -4.466   8.306  0.00  0.00      PRO   
ATOM    548  CZ  TYR P  36      40.115  -6.329   8.025  0.00  0.00      PRO   
ATOM    549  OH  TYR P  36      41.091  -6.058   8.943  0.00  0.00      PRO   
ATOM    550  HH  TYR P  36      41.489  -5.233   8.657  0.00  0.00      PRO   
ATOM    551  CD2 TYR P  36      38.955  -8.009   6.747  0.00  0.00      PRO   
ATOM    552  HD2 TYR P  36      38.757  -9.005   6.381  0.00  0.00      PRO   
ATOM    553  CE2 TYR P  36      40.039  -7.665   7.557  0.00  0.00      PRO   
ATOM    554  HE2 TYR P  36      40.823  -8.365   7.805  0.00  0.00      PRO   
ATOM    555  C   TYR P  36      35.982  -8.409   3.296  0.00  0.00      PRO   
ATOM    556  O   TYR P  36      35.285  -9.354   3.625  0.00  0.00      PRO   
ATOM    557  N   GLY P  37      35.819  -7.617   2.213  0.00  0.00      PRO   
ATOM    558  HN  GLY P  37      36.469  -6.905   1.958  0.00  0.00      PRO   
ATOM    559  CA  GLY P  37      34.617  -7.593   1.419  0.00  0.00      PRO   
ATOM    560  HA1 GLY P  37      34.376  -8.643   1.344  0.00  0.00      PRO   
ATOM    561  HA2 GLY P  37      34.922  -7.130   0.493  0.00  0.00      PRO   
ATOM    562  C   GLY P  37      33.541  -6.795   2.055  0.00  0.00      PRO   
ATOM    563  O   GLY P  37      33.536  -6.364   3.236  0.00  0.00      PRO   
ATOM    564  N   HSD P  38      32.506  -6.558   1.263  0.00  0.00      PRO   
ATOM    565  HN  HSD P  38      32.550  -6.845   0.309  0.00  0.00      PRO   
ATOM    566  CA  HSD P  38      31.235  -6.009   1.630  0.00  0.00      PRO   
ATOM    567  HA  HSD P  38      31.401  -5.271   2.400  0.00  0.00      PRO   
ATOM    568  CB  HSD P  38      30.442  -5.332   0.520  0.00  0.00      PRO   
ATOM    569  HB1 HSD P  38      30.705  -4.255   0.445  0.00  0.00      PRO   
ATOM    570  HB2 HSD P  38      30.738  -5.843  -0.421  0.00  0.00      PRO   
ATOM    571  ND1 HSD P  38      28.258  -6.420  -0.041  0.00  0.00      PRO   
ATOM    572  HD1 HSD P  38      28.686  -7.324  -0.031  0.00  0.00      PRO   
ATOM    573  CG  HSD P  38      28.967  -5.343   0.386  0.00  0.00      PRO   
ATOM    574  CE1 HSD P  38      26.971  -6.051  -0.227  0.00  0.00      PRO   
ATOM    575  HE1 HSD P  38      26.231  -6.784  -0.548  0.00  0.00      PRO   
ATOM    576  NE2 HSD P  38      26.830  -4.759  -0.060  0.00  0.00      PRO   
ATOM    577  CD2 HSD P  38      28.054  -4.307   0.439  0.00  0.00      PRO   
ATOM    578  HD2 HSD P  38      28.020  -3.233   0.581  0.00  0.00      PRO   
ATOM    579  C   HSD P  38      30.399  -7.007   2.416  0.00  0.00      PRO   
ATOM    580  O   HSD P  38      30.462  -8.197   2.056  0.00  0.00      PRO   
ATOM    581  N   ASN P  39      29.729  -6.529   3.524  0.00  0.00      PRO   
ATOM    582  HN  ASN P  39      29.865  -5.556   3.696  0.00  0.00      PRO   
ATOM    583  CA  ASN P  39      29.050  -7.367   4.456  0.00  0.00      PRO   
ATOM    584  HA  ASN P  39      29.752  -8.159   4.672  0.00  0.00      PRO   
ATOM    585  CB  ASN P  39      28.657  -6.539   5.684  0.00  0.00      PRO   
ATOM    586  HB1 ASN P  39      29.586  -6.190   6.183  0.00  0.00      PRO   
ATOM    587  HB2 ASN P  39      27.978  -5.679   5.501  0.00  0.00      PRO   
ATOM    588  CG  ASN P  39      28.037  -7.477   6.724  0.00  0.00      PRO   
ATOM    589  OD1 ASN P  39      28.081  -8.710   6.802  0.00  0.00      PRO   
ATOM    590  ND2 ASN P  39      27.231  -6.835   7.574  0.00  0.00      PRO   
ATOM    591 HD21 ASN P  39      26.903  -7.315   8.388  0.00  0.00      PRO   
ATOM    592 HD22 ASN P  39      26.982  -5.873   7.462  0.00  0.00      PRO   
ATOM    593  C   ASN P  39      27.868  -7.979   3.701  0.00  0.00      PRO   
ATOM    594  O   ASN P  39      26.851  -7.355   3.521  0.00  0.00      PRO   
ATOM    595  N   GLU P  40      27.957  -9.244   3.360  0.00  0.00      PRO   
ATOM    596  HN  GLU P  40      28.913  -9.476   3.198  0.00  0.00      PRO   
ATOM    597  CA  GLU P  40      26.880 -10.022   2.797  0.00  0.00      PRO   
ATOM    598  HA  GLU P  40      25.902  -9.858   3.227  0.00  0.00      PRO   
ATOM    599  CB  GLU P  40      26.771  -9.743   1.209  0.00  0.00      PRO   
ATOM    600  HB1 GLU P  40      25.840 -10.271   0.912  0.00  0.00      PRO   
ATOM    601  HB2 GLU P  40      26.551  -8.670   1.020  0.00  0.00      PRO   
ATOM    602  CG  GLU P  40      28.022 -10.223   0.472  0.00  0.00      PRO   
ATOM    603  HG1 GLU P  40      29.046  -9.989   0.835  0.00  0.00      PRO   
ATOM    604  HG2 GLU P  40      28.006 -11.318   0.284  0.00  0.00      PRO   
ATOM    605  CD  GLU P  40      27.993  -9.611  -0.873  0.00  0.00      PRO   
ATOM    606  OE1 GLU P  40      27.010  -9.894  -1.607  0.00  0.00      PRO   
ATOM    607  OE2 GLU P  40      28.957  -8.894  -1.269  0.00  0.00      PRO   
ATOM    608  C   GLU P  40      27.232 -11.522   3.013  0.00  0.00      PRO   
ATOM    609  O   GLU P  40      28.404 -11.878   3.194  0.00  0.00      PRO   
ATOM    610  N   LEU P  41      26.212 -12.400   3.036  0.00  0.00      PRO   
ATOM    611  HN  LEU P  41      25.262 -12.109   2.954  0.00  0.00      PRO   
ATOM    612  CA  LEU P  41      26.467 -13.788   2.963  0.00  0.00      PRO   
ATOM    613  HA  LEU P  41      27.342 -14.017   3.554  0.00  0.00      PRO   
ATOM    614  CB  LEU P  41      25.313 -14.576   3.573  0.00  0.00      PRO   
ATOM    615  HB1 LEU P  41      24.316 -14.219   3.236  0.00  0.00      PRO   
ATOM    616  HB2 LEU P  41      25.392 -15.658   3.335  0.00  0.00      PRO   
ATOM    617  CG  LEU P  41      25.211 -14.473   5.133  0.00  0.00      PRO   
ATOM    618  HG  LEU P  41      24.887 -13.457   5.444  0.00  0.00      PRO   
ATOM    619  CD1 LEU P  41      24.047 -15.299   5.647  0.00  0.00      PRO   
ATOM    620 HD11 LEU P  41      24.061 -16.389   5.429  0.00  0.00      PRO   
ATOM    621 HD12 LEU P  41      24.035 -15.189   6.752  0.00  0.00      PRO   
ATOM    622 HD13 LEU P  41      23.024 -15.045   5.296  0.00  0.00      PRO   
ATOM    623  CD2 LEU P  41      26.497 -15.086   5.808  0.00  0.00      PRO   
ATOM    624 HD21 LEU P  41      27.237 -14.259   5.853  0.00  0.00      PRO   
ATOM    625 HD22 LEU P  41      26.287 -15.341   6.869  0.00  0.00      PRO   
ATOM    626 HD23 LEU P  41      26.917 -16.006   5.348  0.00  0.00      PRO   
ATOM    627  C   LEU P  41      26.528 -14.172   1.544  0.00  0.00      PRO   
ATOM    628  O   LEU P  41      25.953 -13.408   0.739  0.00  0.00      PRO   
ATOM    629  N   PRO P  42      27.236 -15.219   1.116  0.00  0.00      PRO   
ATOM    630  CD  PRO P  42      28.166 -15.928   2.019  0.00  0.00      PRO   
ATOM    631  HD1 PRO P  42      27.580 -16.387   2.844  0.00  0.00      PRO   
ATOM    632  HD2 PRO P  42      28.945 -15.301   2.504  0.00  0.00      PRO   
ATOM    633  CA  PRO P  42      27.069 -15.949  -0.114  0.00  0.00      PRO   
ATOM    634  HA  PRO P  42      27.688 -15.569  -0.913  0.00  0.00      PRO   
ATOM    635  CB  PRO P  42      27.580 -17.411   0.296  0.00  0.00      PRO   
ATOM    636  HB1 PRO P  42      27.793 -18.029  -0.603  0.00  0.00      PRO   
ATOM    637  HB2 PRO P  42      26.944 -17.952   1.028  0.00  0.00      PRO   
ATOM    638  CG  PRO P  42      28.811 -17.014   1.126  0.00  0.00      PRO   
ATOM    639  HG1 PRO P  42      29.597 -16.622   0.445  0.00  0.00      PRO   
ATOM    640  HG2 PRO P  42      29.257 -17.850   1.706  0.00  0.00      PRO   
ATOM    641  C   PRO P  42      25.633 -16.022  -0.623  0.00  0.00      PRO   
ATOM    642  O   PRO P  42      24.751 -16.305   0.198  0.00  0.00      PRO   
ATOM    643  N   ALA P  43      25.397 -15.714  -1.934  0.00  0.00      PRO   
ATOM    644  HN  ALA P  43      26.154 -15.460  -2.530  0.00  0.00      PRO   
ATOM    645  CA  ALA P  43      24.159 -15.715  -2.714  0.00  0.00      PRO   
ATOM    646  HA  ALA P  43      24.312 -15.103  -3.590  0.00  0.00      PRO   
ATOM    647  CB  ALA P  43      23.965 -17.193  -3.104  0.00  0.00      PRO   
ATOM    648  HB1 ALA P  43      23.220 -17.289  -3.923  0.00  0.00      PRO   
ATOM    649  HB2 ALA P  43      24.994 -17.462  -3.426  0.00  0.00      PRO   
ATOM    650  HB3 ALA P  43      23.701 -17.845  -2.244  0.00  0.00      PRO   
ATOM    651  C   ALA P  43      22.961 -15.031  -2.097  0.00  0.00      PRO   
ATOM    652  O   ALA P  43      21.921 -15.632  -1.960  0.00  0.00      PRO   
ATOM    653  N   GLU P  44      23.167 -13.731  -1.770  0.00  0.00      PRO   
ATOM    654  HN  GLU P  44      24.014 -13.253  -1.988  0.00  0.00      PRO   
ATOM    655  CA  GLU P  44      22.155 -12.855  -1.260  0.00  0.00      PRO   
ATOM    656  HA  GLU P  44      21.562 -13.483  -0.611  0.00  0.00      PRO   
ATOM    657  CB  GLU P  44      22.608 -11.658  -0.315  0.00  0.00      PRO   
ATOM    658  HB1 GLU P  44      23.616 -11.471  -0.744  0.00  0.00      PRO   
ATOM    659  HB2 GLU P  44      21.888 -10.828  -0.482  0.00  0.00      PRO   
ATOM    660  CG  GLU P  44      22.852 -12.159   1.158  0.00  0.00      PRO   
ATOM    661  HG1 GLU P  44      21.990 -12.788   1.465  0.00  0.00      PRO   
ATOM    662  HG2 GLU P  44      23.715 -12.858   1.201  0.00  0.00      PRO   
ATOM    663  CD  GLU P  44      22.896 -10.925   2.055  0.00  0.00      PRO   
ATOM    664  OE1 GLU P  44      23.815 -10.909   2.998  0.00  0.00      PRO   
ATOM    665  OE2 GLU P  44      22.099  -9.982   1.924  0.00  0.00      PRO   
ATOM    666  C   GLU P  44      21.268 -12.475  -2.372  0.00  0.00      PRO   
ATOM    667  O   GLU P  44      20.120 -11.995  -2.213  0.00  0.00      PRO   
ATOM    668  N   GLU P  45      21.763 -12.728  -3.586  0.00  0.00      PRO   
ATOM    669  HN  GLU P  45      22.710 -12.994  -3.752  0.00  0.00      PRO   
ATOM    670  CA  GLU P  45      20.909 -12.654  -4.785  0.00  0.00      PRO   
ATOM    671  HA  GLU P  45      19.919 -12.401  -4.436  0.00  0.00      PRO   
ATOM    672  CB  GLU P  45      21.431 -11.486  -5.717  0.00  0.00      PRO   
ATOM    673  HB1 GLU P  45      22.482 -11.707  -6.001  0.00  0.00      PRO   
ATOM    674  HB2 GLU P  45      20.770 -11.266  -6.583  0.00  0.00      PRO   
ATOM    675  CG  GLU P  45      21.476 -10.148  -4.969  0.00  0.00      PRO   
ATOM    676  HG1 GLU P  45      20.513  -9.609  -5.100  0.00  0.00      PRO   
ATOM    677  HG2 GLU P  45      21.559 -10.201  -3.862  0.00  0.00      PRO   
ATOM    678  CD  GLU P  45      22.675  -9.373  -5.484  0.00  0.00      PRO   
ATOM    679  OE1 GLU P  45      22.505  -8.495  -6.427  0.00  0.00      PRO   
ATOM    680  OE2 GLU P  45      23.858  -9.744  -5.146  0.00  0.00      PRO   
ATOM    681  C   GLU P  45      20.830 -13.976  -5.566  0.00  0.00      PRO   
ATOM    682  O   GLU P  45      21.722 -14.829  -5.561  0.00  0.00      PRO   
ATOM    683  N   GLY P  46      19.758 -14.049  -6.393  0.00  0.00      PRO   
ATOM    684  HN  GLY P  46      19.043 -13.378  -6.211  0.00  0.00      PRO   
ATOM    685  CA  GLY P  46      19.606 -15.081  -7.445  0.00  0.00      PRO   
ATOM    686  HA1 GLY P  46      18.611 -15.002  -7.858  0.00  0.00      PRO   
ATOM    687  HA2 GLY P  46      19.604 -16.106  -7.105  0.00  0.00      PRO   
ATOM    688  C   GLY P  46      20.596 -15.015  -8.678  0.00  0.00      PRO   
ATOM    689  O   GLY P  46      21.574 -14.262  -8.719  0.00  0.00      PRO   
ATOM    690  N   LYS P  47      20.248 -15.861  -9.560  0.00  0.00      PRO   
ATOM    691  HN  LYS P  47      19.416 -16.408  -9.504  0.00  0.00      PRO   
ATOM    692  CA  LYS P  47      20.843 -16.123 -10.866  0.00  0.00      PRO   
ATOM    693  HA  LYS P  47      21.852 -16.483 -10.727  0.00  0.00      PRO   
ATOM    694  CB  LYS P  47      19.907 -17.184 -11.646  0.00  0.00      PRO   
ATOM    695  HB1 LYS P  47      18.883 -16.753 -11.643  0.00  0.00      PRO   
ATOM    696  HB2 LYS P  47      20.206 -17.224 -12.715  0.00  0.00      PRO   
ATOM    697  CG  LYS P  47      20.102 -18.593 -11.022  0.00  0.00      PRO   
ATOM    698  HG1 LYS P  47      21.202 -18.704 -10.914  0.00  0.00      PRO   
ATOM    699  HG2 LYS P  47      19.604 -18.688 -10.034  0.00  0.00      PRO   
ATOM    700  CD  LYS P  47      19.592 -19.771 -11.890  0.00  0.00      PRO   
ATOM    701  HD1 LYS P  47      19.905 -19.485 -12.917  0.00  0.00      PRO   
ATOM    702  HD2 LYS P  47      20.217 -20.624 -11.548  0.00  0.00      PRO   
ATOM    703  CE  LYS P  47      18.067 -19.992 -11.739  0.00  0.00      PRO   
ATOM    704  HE1 LYS P  47      17.964 -20.174 -10.648  0.00  0.00      PRO   
ATOM    705  HE2 LYS P  47      17.465 -19.138 -12.118  0.00  0.00      PRO   
ATOM    706  NZ  LYS P  47      17.647 -21.236 -12.440  0.00  0.00      PRO   
ATOM    707  HZ1 LYS P  47      18.445 -21.844 -12.716  0.00  0.00      PRO   
ATOM    708  HZ2 LYS P  47      17.100 -21.862 -11.815  0.00  0.00      PRO   
ATOM    709  HZ3 LYS P  47      17.019 -21.027 -13.243  0.00  0.00      PRO   
ATOM    710  C   LYS P  47      21.003 -14.815 -11.521  0.00  0.00      PRO   
ATOM    711  O   LYS P  47      20.180 -13.904 -11.519  0.00  0.00      PRO   
ATOM    712  N   SER P  48      22.113 -14.728 -12.202  0.00  0.00      PRO   
ATOM    713  HN  SER P  48      22.746 -15.489 -12.083  0.00  0.00      PRO   
ATOM    714  CA  SER P  48      22.429 -13.607 -13.023  0.00  0.00      PRO   
ATOM    715  HA  SER P  48      21.894 -12.734 -12.678  0.00  0.00      PRO   
ATOM    716  CB  SER P  48      23.933 -13.129 -12.940  0.00  0.00      PRO   
ATOM    717  HB1 SER P  48      23.998 -12.319 -13.698  0.00  0.00      PRO   
ATOM    718  HB2 SER P  48      24.151 -12.631 -11.971  0.00  0.00      PRO   
ATOM    719  OG  SER P  48      24.869 -14.085 -13.413  0.00  0.00      PRO   
ATOM    720  HG1 SER P  48      24.687 -14.816 -12.818  0.00  0.00      PRO   
ATOM    721  C   SER P  48      22.124 -13.874 -14.520  0.00  0.00      PRO   
ATOM    722  O   SER P  48      21.887 -15.039 -14.896  0.00  0.00      PRO   
ATOM    723  N   LEU P  49      21.989 -12.795 -15.300  0.00  0.00      PRO   
ATOM    724  HN  LEU P  49      22.389 -11.908 -15.083  0.00  0.00      PRO   
ATOM    725  CA  LEU P  49      21.418 -12.963 -16.679  0.00  0.00      PRO   
ATOM    726  HA  LEU P  49      20.389 -13.187 -16.437  0.00  0.00      PRO   
ATOM    727  CB  LEU P  49      21.415 -11.658 -17.587  0.00  0.00      PRO   
ATOM    728  HB1 LEU P  49      21.165 -10.832 -16.887  0.00  0.00      PRO   
ATOM    729  HB2 LEU P  49      22.387 -11.373 -18.044  0.00  0.00      PRO   
ATOM    730  CG  LEU P  49      20.468 -11.762 -18.883  0.00  0.00      PRO   
ATOM    731  HG  LEU P  49      20.790 -12.532 -19.617  0.00  0.00      PRO   
ATOM    732  CD1 LEU P  49      18.977 -11.944 -18.556  0.00  0.00      PRO   
ATOM    733 HD11 LEU P  49      18.364 -11.806 -19.472  0.00  0.00      PRO   
ATOM    734 HD12 LEU P  49      18.763 -12.932 -18.095  0.00  0.00      PRO   
ATOM    735 HD13 LEU P  49      18.619 -11.144 -17.872  0.00  0.00      PRO   
ATOM    736  CD2 LEU P  49      20.523 -10.489 -19.732  0.00  0.00      PRO   
ATOM    737 HD21 LEU P  49      21.446 -10.563 -20.346  0.00  0.00      PRO   
ATOM    738 HD22 LEU P  49      19.641 -10.220 -20.351  0.00  0.00      PRO   
ATOM    739 HD23 LEU P  49      20.660  -9.693 -18.969  0.00  0.00      PRO   
ATOM    740  C   LEU P  49      21.951 -14.094 -17.578  0.00  0.00      PRO   
ATOM    741  O   LEU P  49      21.213 -14.945 -18.131  0.00  0.00      PRO   
ATOM    742  N   TRP P  50      23.271 -14.145 -17.700  0.00  0.00      PRO   
ATOM    743  HN  TRP P  50      23.767 -13.444 -17.194  0.00  0.00      PRO   
ATOM    744  CA  TRP P  50      24.090 -15.190 -18.372  0.00  0.00      PRO   
ATOM    745  HA  TRP P  50      23.863 -15.262 -19.426  0.00  0.00      PRO   
ATOM    746  CB  TRP P  50      25.585 -14.967 -18.021  0.00  0.00      PRO   
ATOM    747  HB1 TRP P  50      25.926 -13.986 -18.417  0.00  0.00      PRO   
ATOM    748  HB2 TRP P  50      25.796 -15.056 -16.934  0.00  0.00      PRO   
ATOM    749  CG  TRP P  50      26.464 -15.968 -18.678  0.00  0.00      PRO   
ATOM    750  CD1 TRP P  50      27.255 -16.791 -17.932  0.00  0.00      PRO   
ATOM    751  HD1 TRP P  50      27.468 -16.629 -16.886  0.00  0.00      PRO   
ATOM    752  NE1 TRP P  50      27.892 -17.700 -18.745  0.00  0.00      PRO   
ATOM    753  HE1 TRP P  50      28.359 -18.489 -18.411  0.00  0.00      PRO   
ATOM    754  CE2 TRP P  50      27.566 -17.357 -20.061  0.00  0.00      PRO   
ATOM    755  CD2 TRP P  50      26.603 -16.302 -20.023  0.00  0.00      PRO   
ATOM    756  CE3 TRP P  50      26.097 -15.713 -21.190  0.00  0.00      PRO   
ATOM    757  HE3 TRP P  50      25.446 -14.876 -21.394  0.00  0.00      PRO   
ATOM    758  CZ3 TRP P  50      26.528 -16.292 -22.383  0.00  0.00      PRO   
ATOM    759  HZ3 TRP P  50      26.239 -15.803 -23.302  0.00  0.00      PRO   
ATOM    760  CZ2 TRP P  50      28.021 -17.834 -21.262  0.00  0.00      PRO   
ATOM    761  HZ2 TRP P  50      28.685 -18.673 -21.411  0.00  0.00      PRO   
ATOM    762  CH2 TRP P  50      27.505 -17.271 -22.412  0.00  0.00      PRO   
ATOM    763  HH2 TRP P  50      27.716 -17.687 -23.385  0.00  0.00      PRO   
ATOM    764  C   TRP P  50      23.621 -16.546 -17.828  0.00  0.00      PRO   
ATOM    765  O   TRP P  50      23.209 -17.427 -18.573  0.00  0.00      PRO   
ATOM    766  N   GLU P  51      23.697 -16.765 -16.470  0.00  0.00      PRO   
ATOM    767  HN  GLU P  51      23.854 -15.981 -15.874  0.00  0.00      PRO   
ATOM    768  CA  GLU P  51      23.300 -18.033 -15.796  0.00  0.00      PRO   
ATOM    769  HA  GLU P  51      24.035 -18.788 -16.033  0.00  0.00      PRO   
ATOM    770  CB  GLU P  51      23.510 -17.906 -14.280  0.00  0.00      PRO   
ATOM    771  HB1 GLU P  51      23.069 -16.914 -14.046  0.00  0.00      PRO   
ATOM    772  HB2 GLU P  51      22.989 -18.713 -13.721  0.00  0.00      PRO   
ATOM    773  CG  GLU P  51      24.918 -17.736 -13.765  0.00  0.00      PRO   
ATOM    774  HG1 GLU P  51      25.486 -18.639 -14.073  0.00  0.00      PRO   
ATOM    775  HG2 GLU P  51      25.423 -16.846 -14.197  0.00  0.00      PRO   
ATOM    776  CD  GLU P  51      24.935 -17.465 -12.328  0.00  0.00      PRO   
ATOM    777  OE1 GLU P  51      25.414 -18.284 -11.493  0.00  0.00      PRO   
ATOM    778  OE2 GLU P  51      24.399 -16.404 -11.840  0.00  0.00      PRO   
ATOM    779  C   GLU P  51      21.890 -18.397 -16.137  0.00  0.00      PRO   
ATOM    780  O   GLU P  51      21.620 -19.563 -16.433  0.00  0.00      PRO   
ATOM    781  N   LEU P  52      20.968 -17.354 -16.201  0.00  0.00      PRO   
ATOM    782  HN  LEU P  52      21.262 -16.452 -15.893  0.00  0.00      PRO   
ATOM    783  CA  LEU P  52      19.583 -17.529 -16.358  0.00  0.00      PRO   
ATOM    784  HA  LEU P  52      19.301 -18.270 -15.624  0.00  0.00      PRO   
ATOM    785  CB  LEU P  52      18.802 -16.255 -16.112  0.00  0.00      PRO   
ATOM    786  HB1 LEU P  52      18.983 -15.990 -15.049  0.00  0.00      PRO   
ATOM    787  HB2 LEU P  52      19.107 -15.487 -16.855  0.00  0.00      PRO   
ATOM    788  CG  LEU P  52      17.232 -16.413 -16.159  0.00  0.00      PRO   
ATOM    789  HG  LEU P  52      16.940 -16.675 -17.198  0.00  0.00      PRO   
ATOM    790  CD1 LEU P  52      16.754 -17.375 -15.056  0.00  0.00      PRO   
ATOM    791 HD11 LEU P  52      17.024 -18.398 -15.393  0.00  0.00      PRO   
ATOM    792 HD12 LEU P  52      17.206 -17.158 -14.064  0.00  0.00      PRO   
ATOM    793 HD13 LEU P  52      15.645 -17.306 -15.045  0.00  0.00      PRO   
ATOM    794  CD2 LEU P  52      16.637 -15.040 -15.839  0.00  0.00      PRO   
ATOM    795 HD21 LEU P  52      16.964 -14.817 -14.801  0.00  0.00      PRO   
ATOM    796 HD22 LEU P  52      16.951 -14.203 -16.498  0.00  0.00      PRO   
ATOM    797 HD23 LEU P  52      15.527 -15.073 -15.859  0.00  0.00      PRO   
ATOM    798  C   LEU P  52      19.246 -17.949 -17.794  0.00  0.00      PRO   
ATOM    799  O   LEU P  52      18.295 -18.716 -18.102  0.00  0.00      PRO   
ATOM    800  N   VAL P  53      20.021 -17.443 -18.813  0.00  0.00      PRO   
ATOM    801  HN  VAL P  53      20.686 -16.739 -18.574  0.00  0.00      PRO   
ATOM    802  CA  VAL P  53      19.949 -17.935 -20.215  0.00  0.00      PRO   
ATOM    803  HA  VAL P  53      18.883 -17.949 -20.388  0.00  0.00      PRO   
ATOM    804  CB  VAL P  53      20.506 -16.902 -21.117  0.00  0.00      PRO   
ATOM    805  HB  VAL P  53      21.571 -16.695 -20.881  0.00  0.00      PRO   
ATOM    806  CG1 VAL P  53      20.555 -17.392 -22.528  0.00  0.00      PRO   
ATOM    807 HG11 VAL P  53      20.578 -16.559 -23.262  0.00  0.00      PRO   
ATOM    808 HG12 VAL P  53      21.378 -18.129 -22.640  0.00  0.00      PRO   
ATOM    809 HG13 VAL P  53      19.647 -17.897 -22.921  0.00  0.00      PRO   
ATOM    810  CG2 VAL P  53      19.634 -15.686 -20.937  0.00  0.00      PRO   
ATOM    811 HG21 VAL P  53      18.624 -15.809 -21.384  0.00  0.00      PRO   
ATOM    812 HG22 VAL P  53      19.492 -15.350 -19.888  0.00  0.00      PRO   
ATOM    813 HG23 VAL P  53      20.012 -14.719 -21.332  0.00  0.00      PRO   
ATOM    814  C   VAL P  53      20.391 -19.394 -20.367  0.00  0.00      PRO   
ATOM    815  O   VAL P  53      19.816 -20.207 -21.058  0.00  0.00      PRO   
ATOM    816  N   ILE P  54      21.557 -19.762 -19.769  0.00  0.00      PRO   
ATOM    817  HN  ILE P  54      21.963 -19.107 -19.137  0.00  0.00      PRO   
ATOM    818  CA  ILE P  54      22.266 -20.986 -20.119  0.00  0.00      PRO   
ATOM    819  HA  ILE P  54      22.156 -21.190 -21.174  0.00  0.00      PRO   
ATOM    820  CB  ILE P  54      23.820 -21.000 -19.808  0.00  0.00      PRO   
ATOM    821  HB  ILE P  54      24.283 -21.938 -20.183  0.00  0.00      PRO   
ATOM    822  CG2 ILE P  54      24.333 -19.887 -20.733  0.00  0.00      PRO   
ATOM    823 HG21 ILE P  54      25.437 -19.888 -20.854  0.00  0.00      PRO   
ATOM    824 HG22 ILE P  54      24.109 -20.121 -21.796  0.00  0.00      PRO   
ATOM    825 HG23 ILE P  54      24.134 -18.855 -20.372  0.00  0.00      PRO   
ATOM    826  CG1 ILE P  54      24.352 -20.877 -18.320  0.00  0.00      PRO   
ATOM    827 HG11 ILE P  54      23.901 -19.956 -17.895  0.00  0.00      PRO   
ATOM    828 HG12 ILE P  54      23.855 -21.596 -17.634  0.00  0.00      PRO   
ATOM    829  CD  ILE P  54      25.837 -21.013 -18.161  0.00  0.00      PRO   
ATOM    830  HD1 ILE P  54      26.058 -22.098 -18.252  0.00  0.00      PRO   
ATOM    831  HD2 ILE P  54      26.377 -20.590 -19.035  0.00  0.00      PRO   
ATOM    832  HD3 ILE P  54      26.145 -20.589 -17.182  0.00  0.00      PRO   
ATOM    833  C   ILE P  54      21.685 -22.178 -19.352  0.00  0.00      PRO   
ATOM    834  O   ILE P  54      21.657 -23.293 -19.837  0.00  0.00      PRO   
ATOM    835  N   GLU P  55      21.085 -21.946 -18.145  0.00  0.00      PRO   
ATOM    836  HN  GLU P  55      21.146 -21.056 -17.699  0.00  0.00      PRO   
ATOM    837  CA  GLU P  55      20.315 -22.994 -17.452  0.00  0.00      PRO   
ATOM    838  HA  GLU P  55      21.013 -23.789 -17.233  0.00  0.00      PRO   
ATOM    839  CB  GLU P  55      19.916 -22.622 -16.014  0.00  0.00      PRO   
ATOM    840  HB1 GLU P  55      19.326 -21.682 -15.961  0.00  0.00      PRO   
ATOM    841  HB2 GLU P  55      19.324 -23.473 -15.613  0.00  0.00      PRO   
ATOM    842  CG  GLU P  55      21.086 -22.458 -14.974  0.00  0.00      PRO   
ATOM    843  HG1 GLU P  55      21.774 -23.302 -15.192  0.00  0.00      PRO   
ATOM    844  HG2 GLU P  55      21.720 -21.546 -14.987  0.00  0.00      PRO   
ATOM    845  CD  GLU P  55      20.623 -22.832 -13.518  0.00  0.00      PRO   
ATOM    846  OE1 GLU P  55      21.446 -23.479 -12.865  0.00  0.00      PRO   
ATOM    847  OE2 GLU P  55      19.403 -22.839 -13.328  0.00  0.00      PRO   
ATOM    848  C   GLU P  55      19.118 -23.488 -18.252  0.00  0.00      PRO   
ATOM    849  O   GLU P  55      18.581 -24.567 -17.885  0.00  0.00      PRO   
ATOM    850  N   GLN P  56      18.735 -22.877 -19.434  0.00  0.00      PRO   
ATOM    851  HN  GLN P  56      19.086 -21.953 -19.571  0.00  0.00      PRO   
ATOM    852  CA  GLN P  56      17.605 -23.322 -20.210  0.00  0.00      PRO   
ATOM    853  HA  GLN P  56      16.945 -23.972 -19.655  0.00  0.00      PRO   
ATOM    854  CB  GLN P  56      16.936 -22.113 -20.792  0.00  0.00      PRO   
ATOM    855  HB1 GLN P  56      17.538 -21.639 -21.597  0.00  0.00      PRO   
ATOM    856  HB2 GLN P  56      15.998 -22.385 -21.321  0.00  0.00      PRO   
ATOM    857  CG  GLN P  56      16.543 -20.942 -19.841  0.00  0.00      PRO   
ATOM    858  HG1 GLN P  56      17.321 -20.158 -19.727  0.00  0.00      PRO   
ATOM    859  HG2 GLN P  56      15.789 -20.298 -20.343  0.00  0.00      PRO   
ATOM    860  CD  GLN P  56      15.991 -21.377 -18.535  0.00  0.00      PRO   
ATOM    861  OE1 GLN P  56      15.065 -22.186 -18.454  0.00  0.00      PRO   
ATOM    862  NE2 GLN P  56      16.366 -20.636 -17.497  0.00  0.00      PRO   
ATOM    863 HE21 GLN P  56      15.884 -20.765 -16.631  0.00  0.00      PRO   
ATOM    864 HE22 GLN P  56      16.869 -19.783 -17.638  0.00  0.00      PRO   
ATOM    865  C   GLN P  56      18.092 -24.111 -21.404  0.00  0.00      PRO   
ATOM    866  O   GLN P  56      17.386 -24.512 -22.386  0.00  0.00      PRO   
ATOM    867  N   PHE P  57      19.443 -24.405 -21.409  0.00  0.00      PRO   
ATOM    868  HN  PHE P  57      19.920 -24.046 -20.611  0.00  0.00      PRO   
ATOM    869  CA  PHE P  57      20.121 -25.330 -22.309  0.00  0.00      PRO   
ATOM    870  HA  PHE P  57      19.400 -25.863 -22.911  0.00  0.00      PRO   
ATOM    871  CB  PHE P  57      21.167 -24.482 -23.084  0.00  0.00      PRO   
ATOM    872  HB1 PHE P  57      21.592 -23.736 -22.379  0.00  0.00      PRO   
ATOM    873  HB2 PHE P  57      22.074 -24.946 -23.527  0.00  0.00      PRO   
ATOM    874  CG  PHE P  57      20.472 -23.633 -24.100  0.00  0.00      PRO   
ATOM    875  CD1 PHE P  57      20.120 -24.207 -25.332  0.00  0.00      PRO   
ATOM    876  HD1 PHE P  57      20.346 -25.252 -25.480  0.00  0.00      PRO   
ATOM    877  CE1 PHE P  57      19.456 -23.470 -26.377  0.00  0.00      PRO   
ATOM    878  HE1 PHE P  57      19.214 -23.988 -27.293  0.00  0.00      PRO   
ATOM    879  CZ  PHE P  57      19.204 -22.038 -26.131  0.00  0.00      PRO   
ATOM    880  HZ  PHE P  57      18.699 -21.430 -26.867  0.00  0.00      PRO   
ATOM    881  CD2 PHE P  57      20.313 -22.240 -24.043  0.00  0.00      PRO   
ATOM    882  HD2 PHE P  57      20.819 -21.785 -23.205  0.00  0.00      PRO   
ATOM    883  CE2 PHE P  57      19.685 -21.440 -24.988  0.00  0.00      PRO   
ATOM    884  HE2 PHE P  57      19.526 -20.384 -24.825  0.00  0.00      PRO   
ATOM    885  C   PHE P  57      20.911 -26.348 -21.540  0.00  0.00      PRO   
ATOM    886  O   PHE P  57      21.781 -27.069 -22.095  0.00  0.00      PRO   
ATOM    887  N   GLU P  58      20.652 -26.358 -20.196  0.00  0.00      PRO   
ATOM    888  HN  GLU P  58      19.983 -25.726 -19.811  0.00  0.00      PRO   
ATOM    889  CA  GLU P  58      21.170 -27.345 -19.252  0.00  0.00      PRO   
ATOM    890  HA  GLU P  58      22.202 -27.322 -19.572  0.00  0.00      PRO   
ATOM    891  CB  GLU P  58      21.312 -26.846 -17.699  0.00  0.00      PRO   
ATOM    892  HB1 GLU P  58      21.945 -25.933 -17.686  0.00  0.00      PRO   
ATOM    893  HB2 GLU P  58      20.251 -26.597 -17.484  0.00  0.00      PRO   
ATOM    894  CG  GLU P  58      21.714 -27.945 -16.622  0.00  0.00      PRO   
ATOM    895  HG1 GLU P  58      20.819 -28.601 -16.578  0.00  0.00      PRO   
ATOM    896  HG2 GLU P  58      22.638 -28.486 -16.919  0.00  0.00      PRO   
ATOM    897  CD  GLU P  58      21.979 -27.287 -15.300  0.00  0.00      PRO   
ATOM    898  OE1 GLU P  58      21.250 -27.642 -14.329  0.00  0.00      PRO   
ATOM    899  OE2 GLU P  58      22.991 -26.506 -15.159  0.00  0.00      PRO   
ATOM    900  C   GLU P  58      20.730 -28.840 -19.452  0.00  0.00      PRO   
ATOM    901  O   GLU P  58      21.481 -29.844 -19.410  0.00  0.00      PRO   
ATOM    902  N   ASP P  59      19.390 -29.102 -19.748  0.00  0.00      PRO   
ATOM    903  HN  ASP P  59      18.796 -28.320 -19.915  0.00  0.00      PRO   
ATOM    904  CA  ASP P  59      18.685 -30.365 -19.957  0.00  0.00      PRO   
ATOM    905  HA  ASP P  59      18.946 -30.968 -19.100  0.00  0.00      PRO   
ATOM    906  CB  ASP P  59      17.215 -30.117 -20.020  0.00  0.00      PRO   
ATOM    907  HB1 ASP P  59      16.812 -29.418 -20.785  0.00  0.00      PRO   
ATOM    908  HB2 ASP P  59      16.684 -31.050 -20.305  0.00  0.00      PRO   
ATOM    909  CG  ASP P  59      16.725 -29.789 -18.714  0.00  0.00      PRO   
ATOM    910  OD1 ASP P  59      16.513 -30.778 -17.898  0.00  0.00      PRO   
ATOM    911  OD2 ASP P  59      16.324 -28.706 -18.354  0.00  0.00      PRO   
ATOM    912  C   ASP P  59      19.211 -31.091 -21.155  0.00  0.00      PRO   
ATOM    913  O   ASP P  59      19.425 -30.484 -22.177  0.00  0.00      PRO   
ATOM    914  N   LEU P  60      19.348 -32.402 -21.002  0.00  0.00      PRO   
ATOM    915  HN  LEU P  60      19.134 -32.741 -20.089  0.00  0.00      PRO   
ATOM    916  CA  LEU P  60      19.746 -33.314 -22.049  0.00  0.00      PRO   
ATOM    917  HA  LEU P  60      20.756 -33.077 -22.348  0.00  0.00      PRO   
ATOM    918  CB  LEU P  60      19.676 -34.778 -21.560  0.00  0.00      PRO   
ATOM    919  HB1 LEU P  60      20.496 -34.862 -20.816  0.00  0.00      PRO   
ATOM    920  HB2 LEU P  60      18.630 -34.913 -21.209  0.00  0.00      PRO   
ATOM    921  CG  LEU P  60      20.018 -35.916 -22.535  0.00  0.00      PRO   
ATOM    922  HG  LEU P  60      19.120 -36.036 -23.177  0.00  0.00      PRO   
ATOM    923  CD1 LEU P  60      21.361 -35.912 -23.307  0.00  0.00      PRO   
ATOM    924 HD11 LEU P  60      21.453 -36.839 -23.914  0.00  0.00      PRO   
ATOM    925 HD12 LEU P  60      21.346 -35.044 -24.000  0.00  0.00      PRO   
ATOM    926 HD13 LEU P  60      22.215 -35.775 -22.610  0.00  0.00      PRO   
ATOM    927  CD2 LEU P  60      20.095 -37.230 -21.642  0.00  0.00      PRO   
ATOM    928 HD21 LEU P  60      19.162 -37.124 -21.049  0.00  0.00      PRO   
ATOM    929 HD22 LEU P  60      20.191 -38.140 -22.273  0.00  0.00      PRO   
ATOM    930 HD23 LEU P  60      20.950 -37.244 -20.933  0.00  0.00      PRO   
ATOM    931  C   LEU P  60      18.913 -33.260 -23.365  0.00  0.00      PRO   
ATOM    932  O   LEU P  60      19.500 -33.277 -24.473  0.00  0.00      PRO   
ATOM    933  N   LEU P  61      17.564 -33.113 -23.286  0.00  0.00      PRO   
ATOM    934  HN  LEU P  61      17.196 -33.218 -22.365  0.00  0.00      PRO   
ATOM    935  CA  LEU P  61      16.642 -33.141 -24.368  0.00  0.00      PRO   
ATOM    936  HA  LEU P  61      16.748 -34.028 -24.975  0.00  0.00      PRO   
ATOM    937  CB  LEU P  61      15.271 -33.077 -23.663  0.00  0.00      PRO   
ATOM    938  HB1 LEU P  61      15.348 -33.942 -22.971  0.00  0.00      PRO   
ATOM    939  HB2 LEU P  61      15.265 -32.189 -22.995  0.00  0.00      PRO   
ATOM    940  CG  LEU P  61      14.028 -33.133 -24.570  0.00  0.00      PRO   
ATOM    941  HG  LEU P  61      14.374 -33.253 -25.619  0.00  0.00      PRO   
ATOM    942  CD1 LEU P  61      13.143 -34.276 -24.111  0.00  0.00      PRO   
ATOM    943 HD11 LEU P  61      13.630 -35.271 -24.196  0.00  0.00      PRO   
ATOM    944 HD12 LEU P  61      12.973 -34.036 -23.039  0.00  0.00      PRO   
ATOM    945 HD13 LEU P  61      12.107 -34.292 -24.512  0.00  0.00      PRO   
ATOM    946  CD2 LEU P  61      13.308 -31.746 -24.562  0.00  0.00      PRO   
ATOM    947 HD21 LEU P  61      12.716 -31.697 -25.501  0.00  0.00      PRO   
ATOM    948 HD22 LEU P  61      12.598 -31.787 -23.708  0.00  0.00      PRO   
ATOM    949 HD23 LEU P  61      14.055 -30.925 -24.602  0.00  0.00      PRO   
ATOM    950  C   LEU P  61      16.800 -31.934 -25.342  0.00  0.00      PRO   
ATOM    951  O   LEU P  61      16.774 -32.137 -26.566  0.00  0.00      PRO   
ATOM    952  N   VAL P  62      17.060 -30.725 -24.796  0.00  0.00      PRO   
ATOM    953  HN  VAL P  62      17.048 -30.571 -23.811  0.00  0.00      PRO   
ATOM    954  CA  VAL P  62      17.414 -29.488 -25.519  0.00  0.00      PRO   
ATOM    955  HA  VAL P  62      16.666 -29.315 -26.279  0.00  0.00      PRO   
ATOM    956  CB  VAL P  62      17.479 -28.304 -24.611  0.00  0.00      PRO   
ATOM    957  HB  VAL P  62      18.232 -28.465 -23.810  0.00  0.00      PRO   
ATOM    958  CG1 VAL P  62      17.859 -27.066 -25.424  0.00  0.00      PRO   
ATOM    959 HG11 VAL P  62      18.923 -27.205 -25.710  0.00  0.00      PRO   
ATOM    960 HG12 VAL P  62      17.219 -26.890 -26.315  0.00  0.00      PRO   
ATOM    961 HG13 VAL P  62      17.728 -26.190 -24.754  0.00  0.00      PRO   
ATOM    962  CG2 VAL P  62      15.983 -28.030 -24.032  0.00  0.00      PRO   
ATOM    963 HG21 VAL P  62      15.958 -26.960 -23.736  0.00  0.00      PRO   
ATOM    964 HG22 VAL P  62      15.278 -28.116 -24.886  0.00  0.00      PRO   
ATOM    965 HG23 VAL P  62      15.719 -28.578 -23.102  0.00  0.00      PRO   
ATOM    966  C   VAL P  62      18.743 -29.684 -26.277  0.00  0.00      PRO   
ATOM    967  O   VAL P  62      18.862 -29.317 -27.436  0.00  0.00      PRO   
ATOM    968  N   ARG P  63      19.727 -30.268 -25.611  0.00  0.00      PRO   
ATOM    969  HN  ARG P  63      19.561 -30.494 -24.654  0.00  0.00      PRO   
ATOM    970  CA  ARG P  63      21.047 -30.573 -26.105  0.00  0.00      PRO   
ATOM    971  HA  ARG P  63      21.382 -29.581 -26.371  0.00  0.00      PRO   
ATOM    972  CB  ARG P  63      21.910 -31.123 -25.043  0.00  0.00      PRO   
ATOM    973  HB1 ARG P  63      21.478 -31.917 -24.396  0.00  0.00      PRO   
ATOM    974  HB2 ARG P  63      22.820 -31.543 -25.523  0.00  0.00      PRO   
ATOM    975  CG  ARG P  63      22.298 -30.015 -24.023  0.00  0.00      PRO   
ATOM    976  HG1 ARG P  63      23.010 -29.292 -24.474  0.00  0.00      PRO   
ATOM    977  HG2 ARG P  63      21.383 -29.431 -23.788  0.00  0.00      PRO   
ATOM    978  CD  ARG P  63      22.829 -30.622 -22.670  0.00  0.00      PRO   
ATOM    979  HD1 ARG P  63      21.975 -31.159 -22.205  0.00  0.00      PRO   
ATOM    980  HD2 ARG P  63      23.594 -31.391 -22.912  0.00  0.00      PRO   
ATOM    981  NE  ARG P  63      23.298 -29.377 -21.851  0.00  0.00      PRO   
ATOM    982  HE  ARG P  63      22.694 -28.582 -21.908  0.00  0.00      PRO   
ATOM    983  CZ  ARG P  63      24.296 -29.379 -21.065  0.00  0.00      PRO   
ATOM    984  NH1 ARG P  63      25.026 -30.414 -20.792  0.00  0.00      PRO   
ATOM    985 HH11 ARG P  63      25.445 -30.509 -19.889  0.00  0.00      PRO   
ATOM    986 HH12 ARG P  63      24.570 -31.275 -21.018  0.00  0.00      PRO   
ATOM    987  NH2 ARG P  63      24.558 -28.356 -20.297  0.00  0.00      PRO   
ATOM    988 HH21 ARG P  63      25.307 -28.479 -19.645  0.00  0.00      PRO   
ATOM    989 HH22 ARG P  63      24.079 -27.479 -20.336  0.00  0.00      PRO   
ATOM    990  C   ARG P  63      21.071 -31.534 -27.299  0.00  0.00      PRO   
ATOM    991  O   ARG P  63      21.830 -31.381 -28.276  0.00  0.00      PRO   
ATOM    992  N   ILE P  64      20.187 -32.540 -27.211  0.00  0.00      PRO   
ATOM    993  HN  ILE P  64      19.640 -32.614 -26.380  0.00  0.00      PRO   
ATOM    994  CA  ILE P  64      19.918 -33.596 -28.209  0.00  0.00      PRO   
ATOM    995  HA  ILE P  64      20.872 -33.962 -28.560  0.00  0.00      PRO   
ATOM    996  CB  ILE P  64      18.985 -34.781 -27.617  0.00  0.00      PRO   
ATOM    997  HB  ILE P  64      18.268 -34.243 -26.961  0.00  0.00      PRO   
ATOM    998  CG2 ILE P  64      18.193 -35.611 -28.671  0.00  0.00      PRO   
ATOM    999 HG21 ILE P  64      17.624 -36.439 -28.195  0.00  0.00      PRO   
ATOM   1000 HG22 ILE P  64      17.454 -34.934 -29.149  0.00  0.00      PRO   
ATOM   1001 HG23 ILE P  64      18.956 -36.098 -29.315  0.00  0.00      PRO   
ATOM   1002  CG1 ILE P  64      19.867 -35.633 -26.649  0.00  0.00      PRO   
ATOM   1003 HG11 ILE P  64      20.434 -34.966 -25.965  0.00  0.00      PRO   
ATOM   1004 HG12 ILE P  64      19.190 -36.173 -25.952  0.00  0.00      PRO   
ATOM   1005  CD  ILE P  64      20.783 -36.679 -27.347  0.00  0.00      PRO   
ATOM   1006  HD1 ILE P  64      21.524 -37.141 -26.659  0.00  0.00      PRO   
ATOM   1007  HD2 ILE P  64      20.215 -37.540 -27.759  0.00  0.00      PRO   
ATOM   1008  HD3 ILE P  64      21.376 -36.324 -28.217  0.00  0.00      PRO   
ATOM   1009  C   ILE P  64      19.244 -32.944 -29.382  0.00  0.00      PRO   
ATOM   1010  O   ILE P  64      19.605 -33.234 -30.553  0.00  0.00      PRO   
ATOM   1011  N   LEU P  65      18.257 -32.052 -29.225  0.00  0.00      PRO   
ATOM   1012  HN  LEU P  65      17.884 -31.911 -28.312  0.00  0.00      PRO   
ATOM   1013  CA  LEU P  65      17.626 -31.266 -30.171  0.00  0.00      PRO   
ATOM   1014  HA  LEU P  65      17.340 -31.876 -31.016  0.00  0.00      PRO   
ATOM   1015  CB  LEU P  65      16.506 -30.434 -29.537  0.00  0.00      PRO   
ATOM   1016  HB1 LEU P  65      15.798 -31.182 -29.120  0.00  0.00      PRO   
ATOM   1017  HB2 LEU P  65      16.881 -29.763 -28.735  0.00  0.00      PRO   
ATOM   1018  CG  LEU P  65      15.689 -29.448 -30.481  0.00  0.00      PRO   
ATOM   1019  HG  LEU P  65      16.427 -28.699 -30.839  0.00  0.00      PRO   
ATOM   1020  CD1 LEU P  65      15.090 -30.226 -31.598  0.00  0.00      PRO   
ATOM   1021 HD11 LEU P  65      15.753 -30.681 -32.364  0.00  0.00      PRO   
ATOM   1022 HD12 LEU P  65      14.489 -31.059 -31.175  0.00  0.00      PRO   
ATOM   1023 HD13 LEU P  65      14.561 -29.506 -32.258  0.00  0.00      PRO   
ATOM   1024  CD2 LEU P  65      14.560 -28.711 -29.724  0.00  0.00      PRO   
ATOM   1025 HD21 LEU P  65      15.057 -28.359 -28.794  0.00  0.00      PRO   
ATOM   1026 HD22 LEU P  65      14.221 -27.847 -30.334  0.00  0.00      PRO   
ATOM   1027 HD23 LEU P  65      13.783 -29.463 -29.468  0.00  0.00      PRO   
ATOM   1028  C   LEU P  65      18.630 -30.355 -30.903  0.00  0.00      PRO   
ATOM   1029  O   LEU P  65      18.615 -30.186 -32.143  0.00  0.00      PRO   
ATOM   1030  N   LEU P  66      19.523 -29.637 -30.173  0.00  0.00      PRO   
ATOM   1031  HN  LEU P  66      19.513 -29.733 -29.181  0.00  0.00      PRO   
ATOM   1032  CA  LEU P  66      20.609 -28.854 -30.775  0.00  0.00      PRO   
ATOM   1033  HA  LEU P  66      20.141 -28.201 -31.497  0.00  0.00      PRO   
ATOM   1034  CB  LEU P  66      21.395 -27.967 -29.813  0.00  0.00      PRO   
ATOM   1035  HB1 LEU P  66      20.644 -27.238 -29.440  0.00  0.00      PRO   
ATOM   1036  HB2 LEU P  66      21.858 -28.454 -28.929  0.00  0.00      PRO   
ATOM   1037  CG  LEU P  66      22.607 -27.133 -30.369  0.00  0.00      PRO   
ATOM   1038  HG  LEU P  66      23.359 -27.813 -30.824  0.00  0.00      PRO   
ATOM   1039  CD1 LEU P  66      22.305 -26.112 -31.443  0.00  0.00      PRO   
ATOM   1040 HD11 LEU P  66      21.697 -25.278 -31.031  0.00  0.00      PRO   
ATOM   1041 HD12 LEU P  66      23.264 -25.699 -31.823  0.00  0.00      PRO   
ATOM   1042 HD13 LEU P  66      21.627 -26.496 -32.234  0.00  0.00      PRO   
ATOM   1043  CD2 LEU P  66      23.272 -26.360 -29.226  0.00  0.00      PRO   
ATOM   1044 HD21 LEU P  66      24.166 -25.903 -29.703  0.00  0.00      PRO   
ATOM   1045 HD22 LEU P  66      22.606 -25.652 -28.688  0.00  0.00      PRO   
ATOM   1046 HD23 LEU P  66      23.674 -27.067 -28.470  0.00  0.00      PRO   
ATOM   1047  C   LEU P  66      21.585 -29.693 -31.576  0.00  0.00      PRO   
ATOM   1048  O   LEU P  66      21.847 -29.327 -32.704  0.00  0.00      PRO   
ATOM   1049  N   LEU P  67      22.111 -30.857 -31.023  0.00  0.00      PRO   
ATOM   1050  HN  LEU P  67      21.857 -31.281 -30.157  0.00  0.00      PRO   
ATOM   1051  CA  LEU P  67      22.841 -31.821 -31.899  0.00  0.00      PRO   
ATOM   1052  HA  LEU P  67      23.675 -31.335 -32.383  0.00  0.00      PRO   
ATOM   1053  CB  LEU P  67      23.237 -33.118 -31.083  0.00  0.00      PRO   
ATOM   1054  HB1 LEU P  67      23.763 -32.947 -30.119  0.00  0.00      PRO   
ATOM   1055  HB2 LEU P  67      22.242 -33.409 -30.685  0.00  0.00      PRO   
ATOM   1056  CG  LEU P  67      24.061 -34.176 -31.867  0.00  0.00      PRO   
ATOM   1057  HG  LEU P  67      23.433 -34.555 -32.702  0.00  0.00      PRO   
ATOM   1058  CD1 LEU P  67      25.312 -33.586 -32.459  0.00  0.00      PRO   
ATOM   1059 HD11 LEU P  67      25.899 -34.420 -32.900  0.00  0.00      PRO   
ATOM   1060 HD12 LEU P  67      25.038 -32.847 -33.242  0.00  0.00      PRO   
ATOM   1061 HD13 LEU P  67      25.846 -33.112 -31.608  0.00  0.00      PRO   
ATOM   1062  CD2 LEU P  67      24.434 -35.352 -30.910  0.00  0.00      PRO   
ATOM   1063 HD21 LEU P  67      23.522 -35.976 -30.791  0.00  0.00      PRO   
ATOM   1064 HD22 LEU P  67      25.175 -35.851 -31.569  0.00  0.00      PRO   
ATOM   1065 HD23 LEU P  67      24.993 -34.988 -30.022  0.00  0.00      PRO   
ATOM   1066  C   LEU P  67      22.106 -32.207 -33.163  0.00  0.00      PRO   
ATOM   1067  O   LEU P  67      22.660 -32.333 -34.262  0.00  0.00      PRO   
ATOM   1068  N   ALA P  68      20.780 -32.557 -33.058  0.00  0.00      PRO   
ATOM   1069  HN  ALA P  68      20.231 -32.509 -32.228  0.00  0.00      PRO   
ATOM   1070  CA  ALA P  68      20.022 -32.833 -34.219  0.00  0.00      PRO   
ATOM   1071  HA  ALA P  68      20.422 -33.703 -34.719  0.00  0.00      PRO   
ATOM   1072  CB  ALA P  68      18.559 -33.211 -33.814  0.00  0.00      PRO   
ATOM   1073  HB1 ALA P  68      17.990 -33.439 -34.740  0.00  0.00      PRO   
ATOM   1074  HB2 ALA P  68      18.512 -34.081 -33.124  0.00  0.00      PRO   
ATOM   1075  HB3 ALA P  68      17.988 -32.328 -33.457  0.00  0.00      PRO   
ATOM   1076  C   ALA P  68      19.886 -31.683 -35.256  0.00  0.00      PRO   
ATOM   1077  O   ALA P  68      20.010 -31.890 -36.467  0.00  0.00      PRO   
ATOM   1078  N   ALA P  69      19.688 -30.399 -34.840  0.00  0.00      PRO   
ATOM   1079  HN  ALA P  69      19.316 -30.113 -33.960  0.00  0.00      PRO   
ATOM   1080  CA  ALA P  69      19.663 -29.282 -35.695  0.00  0.00      PRO   
ATOM   1081  HA  ALA P  69      19.061 -29.457 -36.574  0.00  0.00      PRO   
ATOM   1082  CB  ALA P  69      19.113 -28.051 -34.916  0.00  0.00      PRO   
ATOM   1083  HB1 ALA P  69      18.094 -28.353 -34.593  0.00  0.00      PRO   
ATOM   1084  HB2 ALA P  69      19.674 -27.687 -34.029  0.00  0.00      PRO   
ATOM   1085  HB3 ALA P  69      18.922 -27.175 -35.572  0.00  0.00      PRO   
ATOM   1086  C   ALA P  69      21.022 -28.992 -36.297  0.00  0.00      PRO   
ATOM   1087  O   ALA P  69      21.104 -28.769 -37.498  0.00  0.00      PRO   
ATOM   1088  N   CYS P  70      22.122 -29.155 -35.513  0.00  0.00      PRO   
ATOM   1089  HN  CYS P  70      21.948 -29.334 -34.548  0.00  0.00      PRO   
ATOM   1090  CA  CYS P  70      23.479 -29.157 -36.070  0.00  0.00      PRO   
ATOM   1091  HA  CYS P  70      23.614 -28.225 -36.597  0.00  0.00      PRO   
ATOM   1092  CB  CYS P  70      24.549 -29.406 -34.969  0.00  0.00      PRO   
ATOM   1093  HB1 CYS P  70      24.297 -30.299 -34.357  0.00  0.00      PRO   
ATOM   1094  HB2 CYS P  70      25.561 -29.593 -35.386  0.00  0.00      PRO   
ATOM   1095  SG  CYS P  70      24.493 -27.920 -33.856  0.00  0.00      PRO   
ATOM   1096  HG1 CYS P  70      23.386 -28.330 -33.254  0.00  0.00      PRO   
ATOM   1097  C   CYS P  70      23.683 -30.270 -37.128  0.00  0.00      PRO   
ATOM   1098  O   CYS P  70      24.256 -30.010 -38.172  0.00  0.00      PRO   
ATOM   1099  N   ILE P  71      23.290 -31.517 -36.973  0.00  0.00      PRO   
ATOM   1100  HN  ILE P  71      22.781 -31.727 -36.142  0.00  0.00      PRO   
ATOM   1101  CA  ILE P  71      23.353 -32.655 -37.975  0.00  0.00      PRO   
ATOM   1102  HA  ILE P  71      24.398 -32.788 -38.216  0.00  0.00      PRO   
ATOM   1103  CB  ILE P  71      22.751 -34.053 -37.401  0.00  0.00      PRO   
ATOM   1104  HB  ILE P  71      21.720 -33.925 -37.007  0.00  0.00      PRO   
ATOM   1105  CG2 ILE P  71      22.670 -35.018 -38.583  0.00  0.00      PRO   
ATOM   1106 HG21 ILE P  71      21.846 -34.576 -39.183  0.00  0.00      PRO   
ATOM   1107 HG22 ILE P  71      23.704 -35.139 -38.971  0.00  0.00      PRO   
ATOM   1108 HG23 ILE P  71      22.404 -36.065 -38.324  0.00  0.00      PRO   
ATOM   1109  CG1 ILE P  71      23.707 -34.605 -36.274  0.00  0.00      PRO   
ATOM   1110 HG11 ILE P  71      24.636 -34.977 -36.756  0.00  0.00      PRO   
ATOM   1111 HG12 ILE P  71      24.014 -33.790 -35.584  0.00  0.00      PRO   
ATOM   1112  CD  ILE P  71      23.104 -35.724 -35.573  0.00  0.00      PRO   
ATOM   1113  HD1 ILE P  71      23.675 -35.951 -34.647  0.00  0.00      PRO   
ATOM   1114  HD2 ILE P  71      22.114 -35.575 -35.092  0.00  0.00      PRO   
ATOM   1115  HD3 ILE P  71      23.049 -36.672 -36.149  0.00  0.00      PRO   
ATOM   1116  C   ILE P  71      22.700 -32.208 -39.280  0.00  0.00      PRO   
ATOM   1117  O   ILE P  71      23.159 -32.262 -40.427  0.00  0.00      PRO   
ATOM   1118  N   SER P  72      21.478 -31.685 -39.072  0.00  0.00      PRO   
ATOM   1119  HN  SER P  72      21.162 -31.628 -38.128  0.00  0.00      PRO   
ATOM   1120  CA  SER P  72      20.685 -31.159 -40.185  0.00  0.00      PRO   
ATOM   1121  HA  SER P  72      20.673 -31.965 -40.904  0.00  0.00      PRO   
ATOM   1122  CB  SER P  72      19.230 -30.801 -39.786  0.00  0.00      PRO   
ATOM   1123  HB1 SER P  72      18.755 -31.580 -39.152  0.00  0.00      PRO   
ATOM   1124  HB2 SER P  72      19.204 -29.944 -39.080  0.00  0.00      PRO   
ATOM   1125  OG  SER P  72      18.430 -30.343 -40.859  0.00  0.00      PRO   
ATOM   1126  HG1 SER P  72      17.509 -30.593 -40.747  0.00  0.00      PRO   
ATOM   1127  C   SER P  72      21.426 -30.067 -40.943  0.00  0.00      PRO   
ATOM   1128  O   SER P  72      21.410 -29.970 -42.169  0.00  0.00      PRO   
ATOM   1129  N   PHE P  73      22.119 -29.094 -40.292  0.00  0.00      PRO   
ATOM   1130  HN  PHE P  73      22.076 -29.111 -39.296  0.00  0.00      PRO   
ATOM   1131  CA  PHE P  73      22.947 -28.180 -41.046  0.00  0.00      PRO   
ATOM   1132  HA  PHE P  73      22.372 -27.743 -41.850  0.00  0.00      PRO   
ATOM   1133  CB  PHE P  73      23.439 -27.153 -39.917  0.00  0.00      PRO   
ATOM   1134  HB1 PHE P  73      22.596 -26.659 -39.388  0.00  0.00      PRO   
ATOM   1135  HB2 PHE P  73      23.971 -27.698 -39.108  0.00  0.00      PRO   
ATOM   1136  CG  PHE P  73      24.387 -26.069 -40.358  0.00  0.00      PRO   
ATOM   1137  CD1 PHE P  73      25.630 -25.782 -39.755  0.00  0.00      PRO   
ATOM   1138  HD1 PHE P  73      26.100 -26.472 -39.070  0.00  0.00      PRO   
ATOM   1139  CE1 PHE P  73      26.248 -24.604 -40.081  0.00  0.00      PRO   
ATOM   1140  HE1 PHE P  73      27.237 -24.402 -39.696  0.00  0.00      PRO   
ATOM   1141  CZ  PHE P  73      25.667 -23.603 -40.982  0.00  0.00      PRO   
ATOM   1142  HZ  PHE P  73      26.131 -22.661 -41.235  0.00  0.00      PRO   
ATOM   1143  CD2 PHE P  73      23.794 -25.122 -41.204  0.00  0.00      PRO   
ATOM   1144  HD2 PHE P  73      22.835 -25.313 -41.665  0.00  0.00      PRO   
ATOM   1145  CE2 PHE P  73      24.444 -23.898 -41.555  0.00  0.00      PRO   
ATOM   1146  HE2 PHE P  73      23.949 -23.276 -42.286  0.00  0.00      PRO   
ATOM   1147  C   PHE P  73      24.145 -28.740 -41.792  0.00  0.00      PRO   
ATOM   1148  O   PHE P  73      24.490 -28.316 -42.885  0.00  0.00      PRO   
ATOM   1149  N   VAL P  74      24.860 -29.744 -41.177  0.00  0.00      PRO   
ATOM   1150  HN  VAL P  74      24.656 -29.985 -40.232  0.00  0.00      PRO   
ATOM   1151  CA  VAL P  74      25.857 -30.596 -41.775  0.00  0.00      PRO   
ATOM   1152  HA  VAL P  74      26.512 -29.853 -42.205  0.00  0.00      PRO   
ATOM   1153  CB  VAL P  74      26.508 -31.485 -40.770  0.00  0.00      PRO   
ATOM   1154  HB  VAL P  74      25.722 -32.066 -40.241  0.00  0.00      PRO   
ATOM   1155  CG1 VAL P  74      27.518 -32.511 -41.436  0.00  0.00      PRO   
ATOM   1156 HG11 VAL P  74      27.923 -33.074 -40.569  0.00  0.00      PRO   
ATOM   1157 HG12 VAL P  74      27.075 -33.282 -42.103  0.00  0.00      PRO   
ATOM   1158 HG13 VAL P  74      28.378 -32.005 -41.924  0.00  0.00      PRO   
ATOM   1159  CG2 VAL P  74      27.260 -30.680 -39.661  0.00  0.00      PRO   
ATOM   1160 HG21 VAL P  74      27.921 -31.311 -39.028  0.00  0.00      PRO   
ATOM   1161 HG22 VAL P  74      27.916 -29.931 -40.153  0.00  0.00      PRO   
ATOM   1162 HG23 VAL P  74      26.543 -30.218 -38.950  0.00  0.00      PRO   
ATOM   1163  C   VAL P  74      25.346 -31.329 -42.999  0.00  0.00      PRO   
ATOM   1164  O   VAL P  74      25.919 -31.127 -44.101  0.00  0.00      PRO   
ATOM   1165  N   LEU P  75      24.259 -32.093 -42.928  0.00  0.00      PRO   
ATOM   1166  HN  LEU P  75      23.814 -32.245 -42.049  0.00  0.00      PRO   
ATOM   1167  CA  LEU P  75      23.662 -32.635 -44.105  0.00  0.00      PRO   
ATOM   1168  HA  LEU P  75      24.444 -33.201 -44.588  0.00  0.00      PRO   
ATOM   1169  CB  LEU P  75      22.349 -33.550 -43.844  0.00  0.00      PRO   
ATOM   1170  HB1 LEU P  75      21.526 -32.825 -43.671  0.00  0.00      PRO   
ATOM   1171  HB2 LEU P  75      21.955 -33.804 -44.851  0.00  0.00      PRO   
ATOM   1172  CG  LEU P  75      22.677 -34.715 -42.803  0.00  0.00      PRO   
ATOM   1173  HG  LEU P  75      23.036 -34.205 -41.885  0.00  0.00      PRO   
ATOM   1174  CD1 LEU P  75      21.356 -35.379 -42.211  0.00  0.00      PRO   
ATOM   1175 HD11 LEU P  75      20.594 -34.683 -41.800  0.00  0.00      PRO   
ATOM   1176 HD12 LEU P  75      20.705 -35.912 -42.937  0.00  0.00      PRO   
ATOM   1177 HD13 LEU P  75      21.412 -36.061 -41.336  0.00  0.00      PRO   
ATOM   1178  CD2 LEU P  75      23.724 -35.702 -43.350  0.00  0.00      PRO   
ATOM   1179 HD21 LEU P  75      23.885 -36.495 -42.590  0.00  0.00      PRO   
ATOM   1180 HD22 LEU P  75      23.363 -36.032 -44.348  0.00  0.00      PRO   
ATOM   1181 HD23 LEU P  75      24.677 -35.164 -43.541  0.00  0.00      PRO   
ATOM   1182  C   LEU P  75      23.209 -31.624 -45.135  0.00  0.00      PRO   
ATOM   1183  O   LEU P  75      23.354 -31.848 -46.313  0.00  0.00      PRO   
ATOM   1184  N   ALA P  76      22.624 -30.460 -44.646  0.00  0.00      PRO   
ATOM   1185  HN  ALA P  76      22.535 -30.226 -43.681  0.00  0.00      PRO   
ATOM   1186  CA  ALA P  76      22.320 -29.409 -45.539  0.00  0.00      PRO   
ATOM   1187  HA  ALA P  76      21.553 -29.749 -46.219  0.00  0.00      PRO   
ATOM   1188  CB  ALA P  76      21.826 -28.146 -44.813  0.00  0.00      PRO   
ATOM   1189  HB1 ALA P  76      20.857 -28.234 -44.277  0.00  0.00      PRO   
ATOM   1190  HB2 ALA P  76      22.613 -27.772 -44.124  0.00  0.00      PRO   
ATOM   1191  HB3 ALA P  76      21.751 -27.385 -45.619  0.00  0.00      PRO   
ATOM   1192  C   ALA P  76      23.496 -28.980 -46.521  0.00  0.00      PRO   
ATOM   1193  O   ALA P  76      23.256 -28.821 -47.656  0.00  0.00      PRO   
ATOM   1194  N   TRP P  77      24.781 -28.777 -46.121  0.00  0.00      PRO   
ATOM   1195  HN  TRP P  77      24.890 -28.805 -45.130  0.00  0.00      PRO   
ATOM   1196  CA  TRP P  77      25.921 -28.533 -46.989  0.00  0.00      PRO   
ATOM   1197  HA  TRP P  77      25.646 -27.633 -47.519  0.00  0.00      PRO   
ATOM   1198  CB  TRP P  77      27.216 -28.101 -46.224  0.00  0.00      PRO   
ATOM   1199  HB1 TRP P  77      27.450 -29.049 -45.694  0.00  0.00      PRO   
ATOM   1200  HB2 TRP P  77      28.041 -27.885 -46.937  0.00  0.00      PRO   
ATOM   1201  CG  TRP P  77      27.063 -26.890 -45.359  0.00  0.00      PRO   
ATOM   1202  CD1 TRP P  77      26.931 -26.866 -44.052  0.00  0.00      PRO   
ATOM   1203  HD1 TRP P  77      26.900 -27.777 -43.474  0.00  0.00      PRO   
ATOM   1204  NE1 TRP P  77      26.844 -25.606 -43.538  0.00  0.00      PRO   
ATOM   1205  HE1 TRP P  77      26.806 -25.269 -42.623  0.00  0.00      PRO   
ATOM   1206  CE2 TRP P  77      26.945 -24.714 -44.539  0.00  0.00      PRO   
ATOM   1207  CD2 TRP P  77      27.168 -25.494 -45.698  0.00  0.00      PRO   
ATOM   1208  CE3 TRP P  77      27.120 -24.849 -46.973  0.00  0.00      PRO   
ATOM   1209  HE3 TRP P  77      27.079 -25.421 -47.888  0.00  0.00      PRO   
ATOM   1210  CZ3 TRP P  77      27.302 -23.466 -47.060  0.00  0.00      PRO   
ATOM   1211  HZ3 TRP P  77      27.480 -22.974 -48.005  0.00  0.00      PRO   
ATOM   1212  CZ2 TRP P  77      26.919 -23.338 -44.586  0.00  0.00      PRO   
ATOM   1213  HZ2 TRP P  77      26.660 -22.726 -43.735  0.00  0.00      PRO   
ATOM   1214  CH2 TRP P  77      27.039 -22.764 -45.917  0.00  0.00      PRO   
ATOM   1215  HH2 TRP P  77      27.034 -21.684 -45.931  0.00  0.00      PRO   
ATOM   1216  C   TRP P  77      26.216 -29.454 -48.071  0.00  0.00      PRO   
ATOM   1217  O   TRP P  77      26.505 -29.016 -49.187  0.00  0.00      PRO   
ATOM   1218  N   PHE P  78      25.990 -30.761 -47.938  0.00  0.00      PRO   
ATOM   1219  HN  PHE P  78      25.834 -31.070 -47.003  0.00  0.00      PRO   
ATOM   1220  CA  PHE P  78      26.182 -31.773 -48.971  0.00  0.00      PRO   
ATOM   1221  HA  PHE P  78      26.953 -31.413 -49.636  0.00  0.00      PRO   
ATOM   1222  CB  PHE P  78      26.707 -33.111 -48.352  0.00  0.00      PRO   
ATOM   1223  HB1 PHE P  78      25.946 -33.389 -47.592  0.00  0.00      PRO   
ATOM   1224  HB2 PHE P  78      26.809 -33.995 -49.017  0.00  0.00      PRO   
ATOM   1225  CG  PHE P  78      28.004 -32.941 -47.667  0.00  0.00      PRO   
ATOM   1226  CD1 PHE P  78      28.061 -32.949 -46.237  0.00  0.00      PRO   
ATOM   1227  HD1 PHE P  78      27.115 -33.091 -45.736  0.00  0.00      PRO   
ATOM   1228  CE1 PHE P  78      29.174 -32.467 -45.534  0.00  0.00      PRO   
ATOM   1229  HE1 PHE P  78      29.117 -32.234 -44.481  0.00  0.00      PRO   
ATOM   1230  CZ  PHE P  78      30.356 -32.220 -46.274  0.00  0.00      PRO   
ATOM   1231  HZ  PHE P  78      31.165 -31.827 -45.676  0.00  0.00      PRO   
ATOM   1232  CD2 PHE P  78      29.172 -32.819 -48.381  0.00  0.00      PRO   
ATOM   1233  HD2 PHE P  78      29.045 -32.717 -49.449  0.00  0.00      PRO   
ATOM   1234  CE2 PHE P  78      30.350 -32.444 -47.670  0.00  0.00      PRO   
ATOM   1235  HE2 PHE P  78      31.183 -32.212 -48.317  0.00  0.00      PRO   
ATOM   1236  C   PHE P  78      24.993 -31.974 -49.810  0.00  0.00      PRO   
ATOM   1237  O   PHE P  78      24.963 -32.791 -50.699  0.00  0.00      PRO   
ATOM   1238  N   GLU P  79      23.941 -31.200 -49.643  0.00  0.00      PRO   
ATOM   1239  HN  GLU P  79      23.908 -30.567 -48.873  0.00  0.00      PRO   
ATOM   1240  CA  GLU P  79      22.854 -31.158 -50.625  0.00  0.00      PRO   
ATOM   1241  HA  GLU P  79      22.592 -32.177 -50.866  0.00  0.00      PRO   
ATOM   1242  CB  GLU P  79      21.591 -30.506 -50.020  0.00  0.00      PRO   
ATOM   1243  HB1 GLU P  79      21.867 -29.595 -49.447  0.00  0.00      PRO   
ATOM   1244  HB2 GLU P  79      20.811 -30.305 -50.785  0.00  0.00      PRO   
ATOM   1245  CG  GLU P  79      20.884 -31.431 -49.013  0.00  0.00      PRO   
ATOM   1246  HG1 GLU P  79      21.580 -32.264 -48.774  0.00  0.00      PRO   
ATOM   1247  HG2 GLU P  79      20.459 -30.885 -48.144  0.00  0.00      PRO   
ATOM   1248  CD  GLU P  79      19.714 -32.097 -49.731  0.00  0.00      PRO   
ATOM   1249  OE1 GLU P  79      19.979 -33.023 -50.537  0.00  0.00      PRO   
ATOM   1250  OE2 GLU P  79      18.517 -31.886 -49.381  0.00  0.00      PRO   
ATOM   1251  C   GLU P  79      23.139 -30.497 -51.922  0.00  0.00      PRO   
ATOM   1252  O   GLU P  79      22.518 -30.716 -52.958  0.00  0.00      PRO   
ATOM   1253  N   GLU P  80      24.133 -29.570 -51.812  0.00  0.00      PRO   
ATOM   1254  HN  GLU P  80      24.588 -29.388 -50.943  0.00  0.00      PRO   
ATOM   1255  CA  GLU P  80      24.701 -28.782 -52.916  0.00  0.00      PRO   
ATOM   1256  HA  GLU P  80      25.369 -28.165 -52.332  0.00  0.00      PRO   
ATOM   1257  CB  GLU P  80      25.544 -29.605 -53.960  0.00  0.00      PRO   
ATOM   1258  HB1 GLU P  80      24.923 -30.476 -54.261  0.00  0.00      PRO   
ATOM   1259  HB2 GLU P  80      25.662 -28.852 -54.768  0.00  0.00      PRO   
ATOM   1260  CG  GLU P  80      26.895 -30.072 -53.338  0.00  0.00      PRO   
ATOM   1261  HG1 GLU P  80      27.477 -29.190 -52.995  0.00  0.00      PRO   
ATOM   1262  HG2 GLU P  80      26.684 -30.678 -52.431  0.00  0.00      PRO   
ATOM   1263  CD  GLU P  80      27.730 -30.860 -54.282  0.00  0.00      PRO   
ATOM   1264  OE1 GLU P  80      27.614 -32.135 -54.167  0.00  0.00      PRO   
ATOM   1265  OE2 GLU P  80      28.540 -30.334 -55.128  0.00  0.00      PRO   
ATOM   1266  C   GLU P  80      23.844 -27.682 -53.502  0.00  0.00      PRO   
ATOM   1267  O   GLU P  80      22.627 -27.751 -53.733  0.00  0.00      PRO   
ATOM   1268  N   GLY P  81      24.465 -26.539 -53.834  0.00  0.00      PRO   
ATOM   1269  HN  GLY P  81      25.458 -26.599 -53.758  0.00  0.00      PRO   
ATOM   1270  CA  GLY P  81      23.767 -25.372 -54.440  0.00  0.00      PRO   
ATOM   1271  HA1 GLY P  81      23.477 -25.661 -55.439  0.00  0.00      PRO   
ATOM   1272  HA2 GLY P  81      24.499 -24.589 -54.311  0.00  0.00      PRO   
ATOM   1273  C   GLY P  81      22.464 -24.849 -53.924  0.00  0.00      PRO   
ATOM   1274  O   GLY P  81      22.280 -24.718 -52.744  0.00  0.00      PRO   
ATOM   1275  N   GLU P  82      21.514 -24.578 -54.792  0.00  0.00      PRO   
ATOM   1276  HN  GLU P  82      21.724 -24.596 -55.767  0.00  0.00      PRO   
ATOM   1277  CA  GLU P  82      20.104 -24.156 -54.575  0.00  0.00      PRO   
ATOM   1278  HA  GLU P  82      20.157 -23.137 -54.222  0.00  0.00      PRO   
ATOM   1279  CB  GLU P  82      19.385 -23.907 -55.931  0.00  0.00      PRO   
ATOM   1280  HB1 GLU P  82      18.475 -23.288 -55.783  0.00  0.00      PRO   
ATOM   1281  HB2 GLU P  82      20.112 -23.286 -56.498  0.00  0.00      PRO   
ATOM   1282  CG  GLU P  82      19.018 -25.179 -56.774  0.00  0.00      PRO   
ATOM   1283  HG1 GLU P  82      19.920 -25.824 -56.702  0.00  0.00      PRO   
ATOM   1284  HG2 GLU P  82      18.189 -25.651 -56.205  0.00  0.00      PRO   
ATOM   1285  CD  GLU P  82      18.657 -24.882 -58.197  0.00  0.00      PRO   
ATOM   1286  OE1 GLU P  82      17.803 -23.965 -58.397  0.00  0.00      PRO   
ATOM   1287  OE2 GLU P  82      19.173 -25.545 -59.130  0.00  0.00      PRO   
ATOM   1288  C   GLU P  82      19.324 -25.013 -53.659  0.00  0.00      PRO   
ATOM   1289  O   GLU P  82      18.571 -24.559 -52.792  0.00  0.00      PRO   
ATOM   1290  N   GLU P  83      19.525 -26.287 -53.687  0.00  0.00      PRO   
ATOM   1291  HN  GLU P  83      20.120 -26.676 -54.387  0.00  0.00      PRO   
ATOM   1292  CA  GLU P  83      19.064 -27.257 -52.741  0.00  0.00      PRO   
ATOM   1293  HA  GLU P  83      18.001 -27.115 -52.613  0.00  0.00      PRO   
ATOM   1294  CB  GLU P  83      19.226 -28.743 -53.150  0.00  0.00      PRO   
ATOM   1295  HB1 GLU P  83      20.322 -28.884 -53.267  0.00  0.00      PRO   
ATOM   1296  HB2 GLU P  83      18.870 -29.412 -52.338  0.00  0.00      PRO   
ATOM   1297  CG  GLU P  83      18.418 -29.207 -54.437  0.00  0.00      PRO   
ATOM   1298  HG1 GLU P  83      17.400 -28.803 -54.250  0.00  0.00      PRO   
ATOM   1299  HG2 GLU P  83      18.838 -28.594 -55.263  0.00  0.00      PRO   
ATOM   1300  CD  GLU P  83      18.301 -30.697 -54.699  0.00  0.00      PRO   
ATOM   1301  OE1 GLU P  83      18.652 -31.161 -55.829  0.00  0.00      PRO   
ATOM   1302  OE2 GLU P  83      17.898 -31.477 -53.782  0.00  0.00      PRO   
ATOM   1303  C   GLU P  83      19.505 -27.032 -51.272  0.00  0.00      PRO   
ATOM   1304  O   GLU P  83      18.776 -27.170 -50.375  0.00  0.00      PRO   
ATOM   1305  N   THR P  84      20.786 -26.661 -51.007  0.00  0.00      PRO   
ATOM   1306  HN  THR P  84      21.424 -26.535 -51.762  0.00  0.00      PRO   
ATOM   1307  CA  THR P  84      21.204 -26.320 -49.677  0.00  0.00      PRO   
ATOM   1308  HA  THR P  84      20.969 -27.238 -49.160  0.00  0.00      PRO   
ATOM   1309  CB  THR P  84      22.714 -26.040 -49.595  0.00  0.00      PRO   
ATOM   1310  HB  THR P  84      22.963 -25.255 -50.341  0.00  0.00      PRO   
ATOM   1311  OG1 THR P  84      23.450 -27.232 -49.926  0.00  0.00      PRO   
ATOM   1312  HG1 THR P  84      23.451 -27.812 -49.161  0.00  0.00      PRO   
ATOM   1313  CG2 THR P  84      23.191 -25.475 -48.245  0.00  0.00      PRO   
ATOM   1314 HG21 THR P  84      22.826 -24.442 -48.057  0.00  0.00      PRO   
ATOM   1315 HG22 THR P  84      22.970 -26.144 -47.386  0.00  0.00      PRO   
ATOM   1316 HG23 THR P  84      24.287 -25.294 -48.283  0.00  0.00      PRO   
ATOM   1317  C   THR P  84      20.463 -25.136 -49.014  0.00  0.00      PRO   
ATOM   1318  O   THR P  84      20.142 -25.197 -47.808  0.00  0.00      PRO   
ATOM   1319  N   ILE P  85      20.230 -24.045 -49.814  0.00  0.00      PRO   
ATOM   1320  HN  ILE P  85      20.499 -23.959 -50.770  0.00  0.00      PRO   
ATOM   1321  CA  ILE P  85      19.452 -22.923 -49.304  0.00  0.00      PRO   
ATOM   1322  HA  ILE P  85      19.909 -22.623 -48.372  0.00  0.00      PRO   
ATOM   1323  CB  ILE P  85      19.543 -21.637 -50.173  0.00  0.00      PRO   
ATOM   1324  HB  ILE P  85      18.708 -21.675 -50.904  0.00  0.00      PRO   
ATOM   1325  CG2 ILE P  85      19.321 -20.369 -49.352  0.00  0.00      PRO   
ATOM   1326 HG21 ILE P  85      20.022 -20.338 -48.490  0.00  0.00      PRO   
ATOM   1327 HG22 ILE P  85      19.577 -19.466 -49.946  0.00  0.00      PRO   
ATOM   1328 HG23 ILE P  85      18.261 -20.149 -49.103  0.00  0.00      PRO   
ATOM   1329  CG1 ILE P  85      20.917 -21.583 -50.958  0.00  0.00      PRO   
ATOM   1330 HG11 ILE P  85      20.974 -22.412 -51.696  0.00  0.00      PRO   
ATOM   1331 HG12 ILE P  85      20.912 -20.670 -51.590  0.00  0.00      PRO   
ATOM   1332  CD  ILE P  85      22.053 -21.508 -49.983  0.00  0.00      PRO   
ATOM   1333  HD1 ILE P  85      21.850 -22.065 -49.043  0.00  0.00      PRO   
ATOM   1334  HD2 ILE P  85      22.907 -21.905 -50.573  0.00  0.00      PRO   
ATOM   1335  HD3 ILE P  85      22.221 -20.427 -49.792  0.00  0.00      PRO   
ATOM   1336  C   ILE P  85      17.981 -23.311 -48.947  0.00  0.00      PRO   
ATOM   1337  O   ILE P  85      17.388 -22.738 -48.030  0.00  0.00      PRO   
ATOM   1338  N   THR P  86      17.328 -24.164 -49.721  0.00  0.00      PRO   
ATOM   1339  HN  THR P  86      17.664 -24.393 -50.632  0.00  0.00      PRO   
ATOM   1340  CA  THR P  86      16.048 -24.932 -49.431  0.00  0.00      PRO   
ATOM   1341  HA  THR P  86      15.244 -24.225 -49.289  0.00  0.00      PRO   
ATOM   1342  CB  THR P  86      15.638 -25.818 -50.665  0.00  0.00      PRO   
ATOM   1343  HB  THR P  86      16.465 -26.526 -50.889  0.00  0.00      PRO   
ATOM   1344  OG1 THR P  86      15.325 -25.025 -51.803  0.00  0.00      PRO   
ATOM   1345  HG1 THR P  86      14.673 -24.400 -51.476  0.00  0.00      PRO   
ATOM   1346  CG2 THR P  86      14.379 -26.665 -50.433  0.00  0.00      PRO   
ATOM   1347 HG21 THR P  86      14.123 -27.249 -51.343  0.00  0.00      PRO   
ATOM   1348 HG22 THR P  86      14.535 -27.334 -49.559  0.00  0.00      PRO   
ATOM   1349 HG23 THR P  86      13.550 -25.984 -50.144  0.00  0.00      PRO   
ATOM   1350  C   THR P  86      16.104 -25.796 -48.289  0.00  0.00      PRO   
ATOM   1351  O   THR P  86      15.073 -25.891 -47.609  0.00  0.00      PRO   
ATOM   1352  N   ALA P  87      17.236 -26.459 -48.018  0.00  0.00      PRO   
ATOM   1353  HN  ALA P  87      18.036 -26.552 -48.605  0.00  0.00      PRO   
ATOM   1354  CA  ALA P  87      17.367 -27.258 -46.820  0.00  0.00      PRO   
ATOM   1355  HA  ALA P  87      16.461 -27.837 -46.719  0.00  0.00      PRO   
ATOM   1356  CB  ALA P  87      18.695 -28.166 -46.984  0.00  0.00      PRO   
ATOM   1357  HB1 ALA P  87      18.571 -28.738 -47.928  0.00  0.00      PRO   
ATOM   1358  HB2 ALA P  87      19.589 -27.508 -47.021  0.00  0.00      PRO   
ATOM   1359  HB3 ALA P  87      18.684 -28.796 -46.069  0.00  0.00      PRO   
ATOM   1360  C   ALA P  87      17.575 -26.501 -45.482  0.00  0.00      PRO   
ATOM   1361  O   ALA P  87      17.178 -26.989 -44.395  0.00  0.00      PRO   
ATOM   1362  N   PHE P  88      18.135 -25.310 -45.575  0.00  0.00      PRO   
ATOM   1363  HN  PHE P  88      18.465 -24.957 -46.447  0.00  0.00      PRO   
ATOM   1364  CA  PHE P  88      18.438 -24.458 -44.414  0.00  0.00      PRO   
ATOM   1365  HA  PHE P  88      19.071 -25.003 -43.730  0.00  0.00      PRO   
ATOM   1366  CB  PHE P  88      19.081 -23.093 -44.840  0.00  0.00      PRO   
ATOM   1367  HB1 PHE P  88      18.494 -22.735 -45.713  0.00  0.00      PRO   
ATOM   1368  HB2 PHE P  88      19.048 -22.383 -43.987  0.00  0.00      PRO   
ATOM   1369  CG  PHE P  88      20.577 -23.256 -45.153  0.00  0.00      PRO   
ATOM   1370  CD1 PHE P  88      21.353 -24.481 -44.982  0.00  0.00      PRO   
ATOM   1371  HD1 PHE P  88      20.844 -25.275 -44.455  0.00  0.00      PRO   
ATOM   1372  CE1 PHE P  88      22.728 -24.539 -45.046  0.00  0.00      PRO   
ATOM   1373  HE1 PHE P  88      23.251 -25.459 -44.830  0.00  0.00      PRO   
ATOM   1374  CZ  PHE P  88      23.473 -23.413 -45.613  0.00  0.00      PRO   
ATOM   1375  HZ  PHE P  88      24.494 -23.655 -45.869  0.00  0.00      PRO   
ATOM   1376  CD2 PHE P  88      21.338 -22.227 -45.788  0.00  0.00      PRO   
ATOM   1377  HD2 PHE P  88      20.883 -21.302 -46.110  0.00  0.00      PRO   
ATOM   1378  CE2 PHE P  88      22.730 -22.363 -46.005  0.00  0.00      PRO   
ATOM   1379  HE2 PHE P  88      23.210 -21.597 -46.595  0.00  0.00      PRO   
ATOM   1380  C   PHE P  88      17.266 -23.988 -43.499  0.00  0.00      PRO   
ATOM   1381  O   PHE P  88      17.485 -23.567 -42.362  0.00  0.00      PRO   
ATOM   1382  N   VAL P  89      16.002 -24.069 -43.997  0.00  0.00      PRO   
ATOM   1383  HN  VAL P  89      15.935 -24.508 -44.890  0.00  0.00      PRO   
ATOM   1384  CA  VAL P  89      14.857 -23.851 -43.148  0.00  0.00      PRO   
ATOM   1385  HA  VAL P  89      14.891 -22.842 -42.765  0.00  0.00      PRO   
ATOM   1386  CB  VAL P  89      13.572 -23.844 -44.037  0.00  0.00      PRO   
ATOM   1387  HB  VAL P  89      13.345 -24.891 -44.332  0.00  0.00      PRO   
ATOM   1388  CG1 VAL P  89      12.303 -23.264 -43.262  0.00  0.00      PRO   
ATOM   1389 HG11 VAL P  89      12.441 -22.207 -42.949  0.00  0.00      PRO   
ATOM   1390 HG12 VAL P  89      11.455 -23.433 -43.959  0.00  0.00      PRO   
ATOM   1391 HG13 VAL P  89      12.120 -23.885 -42.359  0.00  0.00      PRO   
ATOM   1392  CG2 VAL P  89      13.656 -23.028 -45.372  0.00  0.00      PRO   
ATOM   1393 HG21 VAL P  89      12.666 -23.123 -45.866  0.00  0.00      PRO   
ATOM   1394 HG22 VAL P  89      13.888 -21.968 -45.131  0.00  0.00      PRO   
ATOM   1395 HG23 VAL P  89      14.496 -23.393 -46.000  0.00  0.00      PRO   
ATOM   1396  C   VAL P  89      14.702 -24.736 -41.921  0.00  0.00      PRO   
ATOM   1397  O   VAL P  89      14.209 -24.306 -40.883  0.00  0.00      PRO   
ATOM   1398  N   GLU P  90      15.092 -26.017 -41.951  0.00  0.00      PRO   
ATOM   1399  HN  GLU P  90      15.509 -26.295 -42.812  0.00  0.00      PRO   
ATOM   1400  CA  GLU P  90      15.059 -26.930 -40.763  0.00  0.00      PRO   
ATOM   1401  HA  GLU P  90      14.075 -26.782 -40.343  0.00  0.00      PRO   
ATOM   1402  CB  GLU P  90      15.074 -28.468 -41.264  0.00  0.00      PRO   
ATOM   1403  HB1 GLU P  90      15.671 -28.488 -42.200  0.00  0.00      PRO   
ATOM   1404  HB2 GLU P  90      15.509 -28.987 -40.383  0.00  0.00      PRO   
ATOM   1405  CG  GLU P  90      13.658 -29.090 -41.392  0.00  0.00      PRO   
ATOM   1406  HG1 GLU P  90      13.159 -29.087 -40.399  0.00  0.00      PRO   
ATOM   1407  HG2 GLU P  90      13.023 -28.549 -42.125  0.00  0.00      PRO   
ATOM   1408  CD  GLU P  90      13.876 -30.502 -41.986  0.00  0.00      PRO   
ATOM   1409  OE1 GLU P  90      13.390 -31.489 -41.358  0.00  0.00      PRO   
ATOM   1410  OE2 GLU P  90      14.380 -30.657 -43.143  0.00  0.00      PRO   
ATOM   1411  C   GLU P  90      15.965 -26.555 -39.604  0.00  0.00      PRO   
ATOM   1412  O   GLU P  90      15.426 -26.456 -38.490  0.00  0.00      PRO   
ATOM   1413  N   PRO P  91      17.268 -26.238 -39.698  0.00  0.00      PRO   
ATOM   1414  CD  PRO P  91      18.087 -26.590 -40.842  0.00  0.00      PRO   
ATOM   1415  HD1 PRO P  91      17.695 -26.262 -41.829  0.00  0.00      PRO   
ATOM   1416  HD2 PRO P  91      18.262 -27.683 -40.937  0.00  0.00      PRO   
ATOM   1417  CA  PRO P  91      18.043 -25.727 -38.575  0.00  0.00      PRO   
ATOM   1418  HA  PRO P  91      17.901 -26.304 -37.673  0.00  0.00      PRO   
ATOM   1419  CB  PRO P  91      19.500 -25.812 -39.109  0.00  0.00      PRO   
ATOM   1420  HB1 PRO P  91      20.047 -26.706 -38.742  0.00  0.00      PRO   
ATOM   1421  HB2 PRO P  91      20.145 -24.941 -38.864  0.00  0.00      PRO   
ATOM   1422  CG  PRO P  91      19.406 -25.940 -40.674  0.00  0.00      PRO   
ATOM   1423  HG1 PRO P  91      20.212 -26.552 -41.133  0.00  0.00      PRO   
ATOM   1424  HG2 PRO P  91      19.288 -24.967 -41.196  0.00  0.00      PRO   
ATOM   1425  C   PRO P  91      17.602 -24.362 -38.290  0.00  0.00      PRO   
ATOM   1426  O   PRO P  91      17.620 -23.982 -37.089  0.00  0.00      PRO   
ATOM   1427  N   PHE P  92      17.238 -23.535 -39.311  0.00  0.00      PRO   
ATOM   1428  HN  PHE P  92      17.281 -23.906 -40.235  0.00  0.00      PRO   
ATOM   1429  CA  PHE P  92      16.784 -22.108 -39.087  0.00  0.00      PRO   
ATOM   1430  HA  PHE P  92      17.668 -21.689 -38.630  0.00  0.00      PRO   
ATOM   1431  CB  PHE P  92      16.475 -21.516 -40.407  0.00  0.00      PRO   
ATOM   1432  HB1 PHE P  92      17.431 -21.460 -40.971  0.00  0.00      PRO   
ATOM   1433  HB2 PHE P  92      15.618 -21.999 -40.924  0.00  0.00      PRO   
ATOM   1434  CG  PHE P  92      15.914 -20.178 -40.322  0.00  0.00      PRO   
ATOM   1435  CD1 PHE P  92      16.797 -19.047 -40.276  0.00  0.00      PRO   
ATOM   1436  HD1 PHE P  92      17.857 -19.243 -40.200  0.00  0.00      PRO   
ATOM   1437  CE1 PHE P  92      16.387 -17.734 -40.382  0.00  0.00      PRO   
ATOM   1438  HE1 PHE P  92      17.092 -16.920 -40.301  0.00  0.00      PRO   
ATOM   1439  CZ  PHE P  92      15.053 -17.471 -40.443  0.00  0.00      PRO   
ATOM   1440  HZ  PHE P  92      14.704 -16.459 -40.587  0.00  0.00      PRO   
ATOM   1441  CD2 PHE P  92      14.594 -19.833 -40.605  0.00  0.00      PRO   
ATOM   1442  HD2 PHE P  92      13.927 -20.636 -40.884  0.00  0.00      PRO   
ATOM   1443  CE2 PHE P  92      14.136 -18.520 -40.459  0.00  0.00      PRO   
ATOM   1444  HE2 PHE P  92      13.130 -18.240 -40.736  0.00  0.00      PRO   
ATOM   1445  C   PHE P  92      15.590 -22.043 -38.175  0.00  0.00      PRO   
ATOM   1446  O   PHE P  92      15.480 -21.242 -37.231  0.00  0.00      PRO   
ATOM   1447  N   VAL P  93      14.602 -22.986 -38.406  0.00  0.00      PRO   
ATOM   1448  HN  VAL P  93      14.689 -23.646 -39.148  0.00  0.00      PRO   
ATOM   1449  CA  VAL P  93      13.362 -23.059 -37.594  0.00  0.00      PRO   
ATOM   1450  HA  VAL P  93      13.202 -22.003 -37.432  0.00  0.00      PRO   
ATOM   1451  CB  VAL P  93      12.119 -23.535 -38.233  0.00  0.00      PRO   
ATOM   1452  HB  VAL P  93      12.266 -24.478 -38.801  0.00  0.00      PRO   
ATOM   1453  CG1 VAL P  93      10.990 -23.996 -37.261  0.00  0.00      PRO   
ATOM   1454 HG11 VAL P  93      11.206 -24.851 -36.586  0.00  0.00      PRO   
ATOM   1455 HG12 VAL P  93      10.421 -23.239 -36.679  0.00  0.00      PRO   
ATOM   1456 HG13 VAL P  93      10.225 -24.359 -37.979  0.00  0.00      PRO   
ATOM   1457  CG2 VAL P  93      11.669 -22.294 -39.068  0.00  0.00      PRO   
ATOM   1458 HG21 VAL P  93      11.280 -21.418 -38.506  0.00  0.00      PRO   
ATOM   1459 HG22 VAL P  93      12.487 -22.010 -39.764  0.00  0.00      PRO   
ATOM   1460 HG23 VAL P  93      10.891 -22.726 -39.734  0.00  0.00      PRO   
ATOM   1461  C   VAL P  93      13.600 -23.614 -36.141  0.00  0.00      PRO   
ATOM   1462  O   VAL P  93      13.148 -23.097 -35.106  0.00  0.00      PRO   
ATOM   1463  N   ILE P  94      14.535 -24.628 -36.003  0.00  0.00      PRO   
ATOM   1464  HN  ILE P  94      15.022 -24.902 -36.829  0.00  0.00      PRO   
ATOM   1465  CA  ILE P  94      15.080 -25.132 -34.702  0.00  0.00      PRO   
ATOM   1466  HA  ILE P  94      14.272 -25.375 -34.029  0.00  0.00      PRO   
ATOM   1467  CB  ILE P  94      15.748 -26.513 -34.719  0.00  0.00      PRO   
ATOM   1468  HB  ILE P  94      16.693 -26.554 -35.302  0.00  0.00      PRO   
ATOM   1469  CG2 ILE P  94      16.007 -26.962 -33.198  0.00  0.00      PRO   
ATOM   1470 HG21 ILE P  94      16.929 -26.517 -32.767  0.00  0.00      PRO   
ATOM   1471 HG22 ILE P  94      15.034 -26.900 -32.664  0.00  0.00      PRO   
ATOM   1472 HG23 ILE P  94      16.294 -28.035 -33.214  0.00  0.00      PRO   
ATOM   1473  CG1 ILE P  94      14.719 -27.478 -35.319  0.00  0.00      PRO   
ATOM   1474 HG11 ILE P  94      13.752 -27.412 -34.776  0.00  0.00      PRO   
ATOM   1475 HG12 ILE P  94      14.584 -27.071 -36.344  0.00  0.00      PRO   
ATOM   1476  CD  ILE P  94      15.129 -28.947 -35.494  0.00  0.00      PRO   
ATOM   1477  HD1 ILE P  94      16.125 -29.034 -35.979  0.00  0.00      PRO   
ATOM   1478  HD2 ILE P  94      15.180 -29.481 -34.521  0.00  0.00      PRO   
ATOM   1479  HD3 ILE P  94      14.411 -29.449 -36.177  0.00  0.00      PRO   
ATOM   1480  C   ILE P  94      15.848 -24.087 -33.872  0.00  0.00      PRO   
ATOM   1481  O   ILE P  94      15.747 -23.913 -32.649  0.00  0.00      PRO   
ATOM   1482  N   LEU P  95      16.583 -23.238 -34.497  0.00  0.00      PRO   
ATOM   1483  HN  LEU P  95      16.638 -23.350 -35.486  0.00  0.00      PRO   
ATOM   1484  CA  LEU P  95      17.253 -22.126 -33.884  0.00  0.00      PRO   
ATOM   1485  HA  LEU P  95      17.755 -22.444 -32.982  0.00  0.00      PRO   
ATOM   1486  CB  LEU P  95      18.234 -21.471 -35.013  0.00  0.00      PRO   
ATOM   1487  HB1 LEU P  95      18.991 -22.202 -35.367  0.00  0.00      PRO   
ATOM   1488  HB2 LEU P  95      17.722 -21.253 -35.975  0.00  0.00      PRO   
ATOM   1489  CG  LEU P  95      19.072 -20.265 -34.458  0.00  0.00      PRO   
ATOM   1490  HG  LEU P  95      18.361 -19.557 -33.982  0.00  0.00      PRO   
ATOM   1491  CD1 LEU P  95      20.228 -20.604 -33.578  0.00  0.00      PRO   
ATOM   1492 HD11 LEU P  95      20.913 -21.336 -34.056  0.00  0.00      PRO   
ATOM   1493 HD12 LEU P  95      20.839 -19.723 -33.286  0.00  0.00      PRO   
ATOM   1494 HD13 LEU P  95      19.864 -21.066 -32.635  0.00  0.00      PRO   
ATOM   1495  CD2 LEU P  95      19.622 -19.469 -35.618  0.00  0.00      PRO   
ATOM   1496 HD21 LEU P  95      18.817 -18.883 -36.109  0.00  0.00      PRO   
ATOM   1497 HD22 LEU P  95      20.470 -18.808 -35.336  0.00  0.00      PRO   
ATOM   1498 HD23 LEU P  95      20.040 -20.201 -36.342  0.00  0.00      PRO   
ATOM   1499  C   LEU P  95      16.261 -21.077 -33.335  0.00  0.00      PRO   
ATOM   1500  O   LEU P  95      16.405 -20.601 -32.221  0.00  0.00      PRO   
ATOM   1501  N   LEU P  96      15.187 -20.783 -34.108  0.00  0.00      PRO   
ATOM   1502  HN  LEU P  96      15.079 -21.133 -35.035  0.00  0.00      PRO   
ATOM   1503  CA  LEU P  96      14.065 -20.097 -33.554  0.00  0.00      PRO   
ATOM   1504  HA  LEU P  96      14.406 -19.152 -33.157  0.00  0.00      PRO   
ATOM   1505  CB  LEU P  96      13.071 -19.627 -34.697  0.00  0.00      PRO   
ATOM   1506  HB1 LEU P  96      12.578 -20.559 -35.048  0.00  0.00      PRO   
ATOM   1507  HB2 LEU P  96      12.382 -18.910 -34.202  0.00  0.00      PRO   
ATOM   1508  CG  LEU P  96      13.604 -18.813 -35.868  0.00  0.00      PRO   
ATOM   1509  HG  LEU P  96      14.382 -19.378 -36.425  0.00  0.00      PRO   
ATOM   1510  CD1 LEU P  96      12.547 -18.397 -37.006  0.00  0.00      PRO   
ATOM   1511 HD11 LEU P  96      11.845 -17.646 -36.584  0.00  0.00      PRO   
ATOM   1512 HD12 LEU P  96      13.149 -17.959 -37.830  0.00  0.00      PRO   
ATOM   1513 HD13 LEU P  96      11.874 -19.274 -37.117  0.00  0.00      PRO   
ATOM   1514  CD2 LEU P  96      14.491 -17.559 -35.343  0.00  0.00      PRO   
ATOM   1515 HD21 LEU P  96      13.983 -16.933 -34.579  0.00  0.00      PRO   
ATOM   1516 HD22 LEU P  96      15.410 -17.946 -34.853  0.00  0.00      PRO   
ATOM   1517 HD23 LEU P  96      14.859 -16.936 -36.186  0.00  0.00      PRO   
ATOM   1518  C   LEU P  96      13.334 -20.835 -32.361  0.00  0.00      PRO   
ATOM   1519  O   LEU P  96      13.032 -20.129 -31.403  0.00  0.00      PRO   
ATOM   1520  N   ILE P  97      12.989 -22.159 -32.443  0.00  0.00      PRO   
ATOM   1521  HN  ILE P  97      13.108 -22.677 -33.287  0.00  0.00      PRO   
ATOM   1522  CA  ILE P  97      12.444 -22.883 -31.301  0.00  0.00      PRO   
ATOM   1523  HA  ILE P  97      11.553 -22.381 -30.954  0.00  0.00      PRO   
ATOM   1524  CB  ILE P  97      12.189 -24.318 -31.662  0.00  0.00      PRO   
ATOM   1525  HB  ILE P  97      13.036 -24.671 -32.289  0.00  0.00      PRO   
ATOM   1526  CG2 ILE P  97      11.909 -25.157 -30.397  0.00  0.00      PRO   
ATOM   1527 HG21 ILE P  97      11.684 -26.186 -30.748  0.00  0.00      PRO   
ATOM   1528 HG22 ILE P  97      12.757 -25.227 -29.682  0.00  0.00      PRO   
ATOM   1529 HG23 ILE P  97      10.967 -24.854 -29.892  0.00  0.00      PRO   
ATOM   1530  CG1 ILE P  97      10.965 -24.305 -32.611  0.00  0.00      PRO   
ATOM   1531 HG11 ILE P  97      10.070 -24.299 -31.952  0.00  0.00      PRO   
ATOM   1532 HG12 ILE P  97      10.889 -23.316 -33.111  0.00  0.00      PRO   
ATOM   1533  CD  ILE P  97      10.745 -25.402 -33.704  0.00  0.00      PRO   
ATOM   1534  HD1 ILE P  97      10.058 -25.008 -34.483  0.00  0.00      PRO   
ATOM   1535  HD2 ILE P  97      11.755 -25.611 -34.117  0.00  0.00      PRO   
ATOM   1536  HD3 ILE P  97      10.340 -26.371 -33.342  0.00  0.00      PRO   
ATOM   1537  C   ILE P  97      13.361 -22.789 -30.055  0.00  0.00      PRO   
ATOM   1538  O   ILE P  97      12.874 -22.552 -28.993  0.00  0.00      PRO   
ATOM   1539  N   LEU P  98      14.656 -22.996 -30.170  0.00  0.00      PRO   
ATOM   1540  HN  LEU P  98      15.027 -23.322 -31.036  0.00  0.00      PRO   
ATOM   1541  CA  LEU P  98      15.670 -22.892 -29.119  0.00  0.00      PRO   
ATOM   1542  HA  LEU P  98      15.332 -23.419 -28.240  0.00  0.00      PRO   
ATOM   1543  CB  LEU P  98      16.964 -23.337 -29.699  0.00  0.00      PRO   
ATOM   1544  HB1 LEU P  98      17.056 -22.829 -30.682  0.00  0.00      PRO   
ATOM   1545  HB2 LEU P  98      17.764 -23.157 -28.949  0.00  0.00      PRO   
ATOM   1546  CG  LEU P  98      17.012 -24.930 -29.814  0.00  0.00      PRO   
ATOM   1547  HG  LEU P  98      16.176 -25.141 -30.514  0.00  0.00      PRO   
ATOM   1548  CD1 LEU P  98      18.320 -25.400 -30.444  0.00  0.00      PRO   
ATOM   1549 HD11 LEU P  98      18.311 -26.468 -30.749  0.00  0.00      PRO   
ATOM   1550 HD12 LEU P  98      18.546 -24.853 -31.384  0.00  0.00      PRO   
ATOM   1551 HD13 LEU P  98      19.071 -25.255 -29.637  0.00  0.00      PRO   
ATOM   1552  CD2 LEU P  98      16.911 -25.757 -28.525  0.00  0.00      PRO   
ATOM   1553 HD21 LEU P  98      17.764 -25.447 -27.884  0.00  0.00      PRO   
ATOM   1554 HD22 LEU P  98      15.911 -25.604 -28.066  0.00  0.00      PRO   
ATOM   1555 HD23 LEU P  98      16.933 -26.853 -28.704  0.00  0.00      PRO   
ATOM   1556  C   LEU P  98      15.845 -21.522 -28.540  0.00  0.00      PRO   
ATOM   1557  O   LEU P  98      16.156 -21.445 -27.333  0.00  0.00      PRO   
ATOM   1558  N   ILE P  99      15.738 -20.453 -29.327  0.00  0.00      PRO   
ATOM   1559  HN  ILE P  99      15.762 -20.696 -30.293  0.00  0.00      PRO   
ATOM   1560  CA  ILE P  99      15.598 -19.095 -28.758  0.00  0.00      PRO   
ATOM   1561  HA  ILE P  99      16.432 -19.084 -28.073  0.00  0.00      PRO   
ATOM   1562  CB  ILE P  99      15.935 -17.979 -29.817  0.00  0.00      PRO   
ATOM   1563  HB  ILE P  99      15.378 -18.221 -30.747  0.00  0.00      PRO   
ATOM   1564  CG2 ILE P  99      15.396 -16.626 -29.301  0.00  0.00      PRO   
ATOM   1565 HG21 ILE P  99      14.292 -16.552 -29.393  0.00  0.00      PRO   
ATOM   1566 HG22 ILE P  99      15.812 -16.456 -28.285  0.00  0.00      PRO   
ATOM   1567 HG23 ILE P  99      15.747 -15.853 -30.017  0.00  0.00      PRO   
ATOM   1568  CG1 ILE P  99      17.424 -17.927 -30.291  0.00  0.00      PRO   
ATOM   1569 HG11 ILE P  99      17.917 -17.327 -29.496  0.00  0.00      PRO   
ATOM   1570 HG12 ILE P  99      17.767 -18.983 -30.310  0.00  0.00      PRO   
ATOM   1571  CD  ILE P  99      17.561 -17.171 -31.571  0.00  0.00      PRO   
ATOM   1572  HD1 ILE P  99      16.783 -17.569 -32.257  0.00  0.00      PRO   
ATOM   1573  HD2 ILE P  99      17.351 -16.100 -31.365  0.00  0.00      PRO   
ATOM   1574  HD3 ILE P  99      18.519 -17.325 -32.113  0.00  0.00      PRO   
ATOM   1575  C   ILE P  99      14.306 -18.948 -28.010  0.00  0.00      PRO   
ATOM   1576  O   ILE P  99      14.265 -18.471 -26.859  0.00  0.00      PRO   
ATOM   1577  N   ALA P 100      13.161 -19.324 -28.648  0.00  0.00      PRO   
ATOM   1578  HN  ALA P 100      13.138 -19.704 -29.570  0.00  0.00      PRO   
ATOM   1579  CA  ALA P 100      11.914 -19.248 -27.908  0.00  0.00      PRO   
ATOM   1580  HA  ALA P 100      11.814 -18.219 -27.593  0.00  0.00      PRO   
ATOM   1581  CB  ALA P 100      10.743 -19.558 -28.893  0.00  0.00      PRO   
ATOM   1582  HB1 ALA P 100      11.025 -20.461 -29.476  0.00  0.00      PRO   
ATOM   1583  HB2 ALA P 100       9.809 -19.760 -28.326  0.00  0.00      PRO   
ATOM   1584  HB3 ALA P 100      10.656 -18.747 -29.648  0.00  0.00      PRO   
ATOM   1585  C   ALA P 100      11.858 -19.974 -26.624  0.00  0.00      PRO   
ATOM   1586  O   ALA P 100      11.459 -19.478 -25.641  0.00  0.00      PRO   
ATOM   1587  N   ASN P 101      12.403 -21.181 -26.591  0.00  0.00      PRO   
ATOM   1588  HN  ASN P 101      12.848 -21.533 -27.410  0.00  0.00      PRO   
ATOM   1589  CA  ASN P 101      12.397 -22.046 -25.415  0.00  0.00      PRO   
ATOM   1590  HA  ASN P 101      11.372 -22.129 -25.087  0.00  0.00      PRO   
ATOM   1591  CB  ASN P 101      12.894 -23.505 -25.864  0.00  0.00      PRO   
ATOM   1592  HB1 ASN P 101      12.211 -23.809 -26.686  0.00  0.00      PRO   
ATOM   1593  HB2 ASN P 101      13.926 -23.457 -26.275  0.00  0.00      PRO   
ATOM   1594  CG  ASN P 101      12.691 -24.460 -24.652  0.00  0.00      PRO   
ATOM   1595  OD1 ASN P 101      11.685 -24.608 -24.055  0.00  0.00      PRO   
ATOM   1596  ND2 ASN P 101      13.866 -25.043 -24.358  0.00  0.00      PRO   
ATOM   1597 HD21 ASN P 101      14.751 -24.778 -24.741  0.00  0.00      PRO   
ATOM   1598 HD22 ASN P 101      13.821 -25.721 -23.624  0.00  0.00      PRO   
ATOM   1599  C   ASN P 101      13.261 -21.439 -24.331  0.00  0.00      PRO   
ATOM   1600  O   ASN P 101      12.956 -21.494 -23.100  0.00  0.00      PRO   
ATOM   1601  N   ALA P 102      14.431 -20.851 -24.642  0.00  0.00      PRO   
ATOM   1602  HN  ALA P 102      14.607 -20.891 -25.623  0.00  0.00      PRO   
ATOM   1603  CA  ALA P 102      15.241 -19.992 -23.789  0.00  0.00      PRO   
ATOM   1604  HA  ALA P 102      15.553 -20.552 -22.920  0.00  0.00      PRO   
ATOM   1605  CB  ALA P 102      16.532 -19.546 -24.570  0.00  0.00      PRO   
ATOM   1606  HB1 ALA P 102      17.197 -18.875 -23.986  0.00  0.00      PRO   
ATOM   1607  HB2 ALA P 102      17.153 -20.437 -24.805  0.00  0.00      PRO   
ATOM   1608  HB3 ALA P 102      16.304 -19.054 -25.540  0.00  0.00      PRO   
ATOM   1609  C   ALA P 102      14.606 -18.755 -23.300  0.00  0.00      PRO   
ATOM   1610  O   ALA P 102      14.641 -18.468 -22.091  0.00  0.00      PRO   
ATOM   1611  N   ILE P 103      13.834 -18.000 -24.210  0.00  0.00      PRO   
ATOM   1612  HN  ILE P 103      13.699 -18.364 -25.128  0.00  0.00      PRO   
ATOM   1613  CA  ILE P 103      13.054 -16.846 -23.909  0.00  0.00      PRO   
ATOM   1614  HA  ILE P 103      13.657 -16.174 -23.316  0.00  0.00      PRO   
ATOM   1615  CB  ILE P 103      12.547 -16.089 -25.204  0.00  0.00      PRO   
ATOM   1616  HB  ILE P 103      11.999 -16.844 -25.807  0.00  0.00      PRO   
ATOM   1617  CG2 ILE P 103      11.576 -14.915 -24.876  0.00  0.00      PRO   
ATOM   1618 HG21 ILE P 103      10.555 -15.267 -24.613  0.00  0.00      PRO   
ATOM   1619 HG22 ILE P 103      11.956 -14.306 -24.028  0.00  0.00      PRO   
ATOM   1620 HG23 ILE P 103      11.503 -14.178 -25.705  0.00  0.00      PRO   
ATOM   1621  CG1 ILE P 103      13.709 -15.449 -25.832  0.00  0.00      PRO   
ATOM   1622 HG11 ILE P 103      14.160 -14.619 -25.247  0.00  0.00      PRO   
ATOM   1623 HG12 ILE P 103      14.546 -16.179 -25.790  0.00  0.00      PRO   
ATOM   1624  CD  ILE P 103      13.506 -14.805 -27.263  0.00  0.00      PRO   
ATOM   1625  HD1 ILE P 103      12.838 -15.440 -27.882  0.00  0.00      PRO   
ATOM   1626  HD2 ILE P 103      13.082 -13.781 -27.175  0.00  0.00      PRO   
ATOM   1627  HD3 ILE P 103      14.464 -14.797 -27.826  0.00  0.00      PRO   
ATOM   1628  C   ILE P 103      11.959 -17.042 -22.978  0.00  0.00      PRO   
ATOM   1629  O   ILE P 103      11.679 -16.311 -22.031  0.00  0.00      PRO   
ATOM   1630  N   VAL P 104      11.300 -18.175 -23.170  0.00  0.00      PRO   
ATOM   1631  HN  VAL P 104      11.461 -18.671 -24.020  0.00  0.00      PRO   
ATOM   1632  CA  VAL P 104      10.243 -18.604 -22.250  0.00  0.00      PRO   
ATOM   1633  HA  VAL P 104       9.730 -17.724 -21.891  0.00  0.00      PRO   
ATOM   1634  CB  VAL P 104       9.175 -19.557 -22.883  0.00  0.00      PRO   
ATOM   1635  HB  VAL P 104       9.715 -20.329 -23.472  0.00  0.00      PRO   
ATOM   1636  CG1 VAL P 104       8.318 -20.142 -21.813  0.00  0.00      PRO   
ATOM   1637 HG11 VAL P 104       7.945 -19.299 -21.192  0.00  0.00      PRO   
ATOM   1638 HG12 VAL P 104       7.489 -20.657 -22.344  0.00  0.00      PRO   
ATOM   1639 HG13 VAL P 104       8.879 -20.860 -21.177  0.00  0.00      PRO   
ATOM   1640  CG2 VAL P 104       8.467 -18.671 -23.931  0.00  0.00      PRO   
ATOM   1641 HG21 VAL P 104       9.258 -17.969 -24.272  0.00  0.00      PRO   
ATOM   1642 HG22 VAL P 104       8.002 -19.313 -24.708  0.00  0.00      PRO   
ATOM   1643 HG23 VAL P 104       7.655 -18.022 -23.537  0.00  0.00      PRO   
ATOM   1644  C   VAL P 104      10.763 -19.146 -20.934  0.00  0.00      PRO   
ATOM   1645  O   VAL P 104      10.177 -18.850 -19.886  0.00  0.00      PRO   
ATOM   1646  N   GLY P 105      11.973 -19.799 -20.887  0.00  0.00      PRO   
ATOM   1647  HN  GLY P 105      12.455 -20.022 -21.731  0.00  0.00      PRO   
ATOM   1648  CA  GLY P 105      12.554 -20.077 -19.562  0.00  0.00      PRO   
ATOM   1649  HA1 GLY P 105      13.487 -20.612 -19.662  0.00  0.00      PRO   
ATOM   1650  HA2 GLY P 105      11.802 -20.646 -19.035  0.00  0.00      PRO   
ATOM   1651  C   GLY P 105      12.945 -18.914 -18.751  0.00  0.00      PRO   
ATOM   1652  O   GLY P 105      12.734 -18.930 -17.570  0.00  0.00      PRO   
ATOM   1653  N   VAL P 106      13.532 -17.867 -19.343  0.00  0.00      PRO   
ATOM   1654  HN  VAL P 106      13.767 -17.910 -20.311  0.00  0.00      PRO   
ATOM   1655  CA  VAL P 106      13.939 -16.548 -18.733  0.00  0.00      PRO   
ATOM   1656  HA  VAL P 106      14.656 -16.719 -17.942  0.00  0.00      PRO   
ATOM   1657  CB  VAL P 106      14.551 -15.691 -19.783  0.00  0.00      PRO   
ATOM   1658  HB  VAL P 106      13.949 -15.563 -20.708  0.00  0.00      PRO   
ATOM   1659  CG1 VAL P 106      14.968 -14.338 -19.080  0.00  0.00      PRO   
ATOM   1660 HG11 VAL P 106      15.957 -13.933 -19.387  0.00  0.00      PRO   
ATOM   1661 HG12 VAL P 106      14.207 -13.558 -19.297  0.00  0.00      PRO   
ATOM   1662 HG13 VAL P 106      15.001 -14.377 -17.971  0.00  0.00      PRO   
ATOM   1663  CG2 VAL P 106      15.863 -16.316 -20.305  0.00  0.00      PRO   
ATOM   1664 HG21 VAL P 106      16.552 -16.332 -19.434  0.00  0.00      PRO   
ATOM   1665 HG22 VAL P 106      15.737 -17.363 -20.656  0.00  0.00      PRO   
ATOM   1666 HG23 VAL P 106      16.268 -15.671 -21.113  0.00  0.00      PRO   
ATOM   1667  C   VAL P 106      12.721 -15.747 -18.316  0.00  0.00      PRO   
ATOM   1668  O   VAL P 106      12.576 -15.251 -17.161  0.00  0.00      PRO   
ATOM   1669  N   TRP P 107      11.670 -15.721 -19.155  0.00  0.00      PRO   
ATOM   1670  HN  TRP P 107      11.675 -16.216 -20.020  0.00  0.00      PRO   
ATOM   1671  CA  TRP P 107      10.364 -15.213 -18.742  0.00  0.00      PRO   
ATOM   1672  HA  TRP P 107      10.387 -14.173 -18.448  0.00  0.00      PRO   
ATOM   1673  CB  TRP P 107       9.567 -15.143 -20.004  0.00  0.00      PRO   
ATOM   1674  HB1 TRP P 107      10.131 -14.499 -20.712  0.00  0.00      PRO   
ATOM   1675  HB2 TRP P 107       9.459 -16.099 -20.558  0.00  0.00      PRO   
ATOM   1676  CG  TRP P 107       8.113 -14.727 -19.863  0.00  0.00      PRO   
ATOM   1677  CD1 TRP P 107       7.672 -13.755 -19.019  0.00  0.00      PRO   
ATOM   1678  HD1 TRP P 107       8.292 -13.259 -18.286  0.00  0.00      PRO   
ATOM   1679  NE1 TRP P 107       6.249 -13.718 -19.050  0.00  0.00      PRO   
ATOM   1680  HE1 TRP P 107       5.694 -13.198 -18.438  0.00  0.00      PRO   
ATOM   1681  CE2 TRP P 107       5.808 -14.750 -19.909  0.00  0.00      PRO   
ATOM   1682  CD2 TRP P 107       6.929 -15.401 -20.368  0.00  0.00      PRO   
ATOM   1683  CE3 TRP P 107       6.756 -16.547 -21.125  0.00  0.00      PRO   
ATOM   1684  HE3 TRP P 107       7.580 -17.074 -21.583  0.00  0.00      PRO   
ATOM   1685  CZ3 TRP P 107       5.500 -16.949 -21.454  0.00  0.00      PRO   
ATOM   1686  HZ3 TRP P 107       5.497 -17.689 -22.241  0.00  0.00      PRO   
ATOM   1687  CZ2 TRP P 107       4.551 -15.239 -20.165  0.00  0.00      PRO   
ATOM   1688  HZ2 TRP P 107       3.643 -14.752 -19.839  0.00  0.00      PRO   
ATOM   1689  CH2 TRP P 107       4.344 -16.335 -21.069  0.00  0.00      PRO   
ATOM   1690  HH2 TRP P 107       3.421 -16.807 -21.371  0.00  0.00      PRO   
ATOM   1691  C   TRP P 107       9.710 -15.918 -17.622  0.00  0.00      PRO   
ATOM   1692  O   TRP P 107       9.354 -15.243 -16.673  0.00  0.00      PRO   
ATOM   1693  N   GLN P 108       9.531 -17.263 -17.676  0.00  0.00      PRO   
ATOM   1694  HN  GLN P 108       9.819 -17.748 -18.498  0.00  0.00      PRO   
ATOM   1695  CA  GLN P 108       8.914 -17.999 -16.556  0.00  0.00      PRO   
ATOM   1696  HA  GLN P 108       7.956 -17.537 -16.370  0.00  0.00      PRO   
ATOM   1697  CB  GLN P 108       8.469 -19.428 -17.038  0.00  0.00      PRO   
ATOM   1698  HB1 GLN P 108       9.353 -19.841 -17.569  0.00  0.00      PRO   
ATOM   1699  HB2 GLN P 108       8.188 -20.213 -16.303  0.00  0.00      PRO   
ATOM   1700  CG  GLN P 108       7.359 -19.461 -18.075  0.00  0.00      PRO   
ATOM   1701  HG1 GLN P 108       7.530 -18.867 -18.998  0.00  0.00      PRO   
ATOM   1702  HG2 GLN P 108       7.116 -20.531 -18.250  0.00  0.00      PRO   
ATOM   1703  CD  GLN P 108       6.131 -18.837 -17.446  0.00  0.00      PRO   
ATOM   1704  OE1 GLN P 108       5.489 -19.508 -16.635  0.00  0.00      PRO   
ATOM   1705  NE2 GLN P 108       5.763 -17.611 -17.843  0.00  0.00      PRO   
ATOM   1706 HE21 GLN P 108       4.874 -17.316 -17.493  0.00  0.00      PRO   
ATOM   1707 HE22 GLN P 108       6.199 -17.303 -18.689  0.00  0.00      PRO   
ATOM   1708  C   GLN P 108       9.625 -17.972 -15.251  0.00  0.00      PRO   
ATOM   1709  O   GLN P 108       9.034 -17.830 -14.201  0.00  0.00      PRO   
ATOM   1710  N   GLU P 109      10.988 -18.077 -15.180  0.00  0.00      PRO   
ATOM   1711  HN  GLU P 109      11.564 -18.229 -15.980  0.00  0.00      PRO   
ATOM   1712  CA  GLU P 109      11.692 -17.837 -13.987  0.00  0.00      PRO   
ATOM   1713  HA  GLU P 109      11.095 -18.501 -13.380  0.00  0.00      PRO   
ATOM   1714  CB  GLU P 109      13.114 -18.257 -14.081  0.00  0.00      PRO   
ATOM   1715  HB1 GLU P 109      13.508 -17.661 -14.932  0.00  0.00      PRO   
ATOM   1716  HB2 GLU P 109      13.636 -18.086 -13.115  0.00  0.00      PRO   
ATOM   1717  CG  GLU P 109      13.346 -19.821 -14.413  0.00  0.00      PRO   
ATOM   1718  HG1 GLU P 109      12.530 -20.304 -13.834  0.00  0.00      PRO   
ATOM   1719  HG2 GLU P 109      13.293 -20.099 -15.487  0.00  0.00      PRO   
ATOM   1720  CD  GLU P 109      14.770 -20.236 -14.023  0.00  0.00      PRO   
ATOM   1721  OE1 GLU P 109      15.488 -21.011 -14.719  0.00  0.00      PRO   
ATOM   1722  OE2 GLU P 109      15.169 -19.876 -12.874  0.00  0.00      PRO   
ATOM   1723  C   GLU P 109      11.600 -16.375 -13.487  0.00  0.00      PRO   
ATOM   1724  O   GLU P 109      11.345 -16.208 -12.315  0.00  0.00      PRO   
ATOM   1725  N   ARG P 110      11.686 -15.287 -14.370  0.00  0.00      PRO   
ATOM   1726  HN  ARG P 110      11.885 -15.453 -15.332  0.00  0.00      PRO   
ATOM   1727  CA  ARG P 110      11.373 -13.936 -14.026  0.00  0.00      PRO   
ATOM   1728  HA  ARG P 110      11.962 -13.920 -13.121  0.00  0.00      PRO   
ATOM   1729  CB  ARG P 110      11.916 -12.889 -15.054  0.00  0.00      PRO   
ATOM   1730  HB1 ARG P 110      13.022 -12.997 -15.041  0.00  0.00      PRO   
ATOM   1731  HB2 ARG P 110      11.466 -13.029 -16.060  0.00  0.00      PRO   
ATOM   1732  CG  ARG P 110      11.584 -11.430 -14.835  0.00  0.00      PRO   
ATOM   1733  HG1 ARG P 110      11.874 -10.787 -15.693  0.00  0.00      PRO   
ATOM   1734  HG2 ARG P 110      10.473 -11.452 -14.860  0.00  0.00      PRO   
ATOM   1735  CD  ARG P 110      12.059 -10.868 -13.546  0.00  0.00      PRO   
ATOM   1736  HD1 ARG P 110      11.880 -11.600 -12.730  0.00  0.00      PRO   
ATOM   1737  HD2 ARG P 110      13.152 -10.668 -13.510  0.00  0.00      PRO   
ATOM   1738  NE  ARG P 110      11.339  -9.593 -13.225  0.00  0.00      PRO   
ATOM   1739  HE  ARG P 110      10.811  -9.175 -13.964  0.00  0.00      PRO   
ATOM   1740  CZ  ARG P 110      11.117  -9.101 -12.035  0.00  0.00      PRO   
ATOM   1741  NH1 ARG P 110      11.605  -9.549 -10.937  0.00  0.00      PRO   
ATOM   1742 HH11 ARG P 110      11.476  -8.973 -10.129  0.00  0.00      PRO   
ATOM   1743 HH12 ARG P 110      12.334 -10.231 -10.984  0.00  0.00      PRO   
ATOM   1744  NH2 ARG P 110      10.200  -8.130 -11.819  0.00  0.00      PRO   
ATOM   1745 HH21 ARG P 110       9.853  -7.896 -10.911  0.00  0.00      PRO   
ATOM   1746 HH22 ARG P 110       9.742  -7.790 -12.640  0.00  0.00      PRO   
ATOM   1747  C   ARG P 110       9.920 -13.590 -13.593  0.00  0.00      PRO   
ATOM   1748  O   ARG P 110       9.664 -12.927 -12.592  0.00  0.00      PRO   
ATOM   1749  N   ASN P 111       8.902 -14.092 -14.250  0.00  0.00      PRO   
ATOM   1750  HN  ASN P 111       9.032 -14.492 -15.153  0.00  0.00      PRO   
ATOM   1751  CA  ASN P 111       7.522 -14.038 -13.819  0.00  0.00      PRO   
ATOM   1752  HA  ASN P 111       7.206 -13.009 -13.726  0.00  0.00      PRO   
ATOM   1753  CB  ASN P 111       6.761 -14.792 -14.943  0.00  0.00      PRO   
ATOM   1754  HB1 ASN P 111       6.989 -14.240 -15.880  0.00  0.00      PRO   
ATOM   1755  HB2 ASN P 111       7.128 -15.831 -15.089  0.00  0.00      PRO   
ATOM   1756  CG  ASN P 111       5.231 -14.844 -14.841  0.00  0.00      PRO   
ATOM   1757  OD1 ASN P 111       4.630 -15.664 -14.141  0.00  0.00      PRO   
ATOM   1758  ND2 ASN P 111       4.491 -13.998 -15.639  0.00  0.00      PRO   
ATOM   1759 HD21 ASN P 111       3.527 -14.125 -15.873  0.00  0.00      PRO   
ATOM   1760 HD22 ASN P 111       4.949 -13.204 -16.040  0.00  0.00      PRO   
ATOM   1761  C   ASN P 111       7.270 -14.652 -12.475  0.00  0.00      PRO   
ATOM   1762  O   ASN P 111       6.557 -14.121 -11.671  0.00  0.00      PRO   
ATOM   1763  N   ALA P 112       7.861 -15.851 -12.223  0.00  0.00      PRO   
ATOM   1764  HN  ALA P 112       8.373 -16.264 -12.973  0.00  0.00      PRO   
ATOM   1765  CA  ALA P 112       7.829 -16.550 -10.917  0.00  0.00      PRO   
ATOM   1766  HA  ALA P 112       6.783 -16.649 -10.668  0.00  0.00      PRO   
ATOM   1767  CB  ALA P 112       8.464 -17.961 -11.042  0.00  0.00      PRO   
ATOM   1768  HB1 ALA P 112       9.562 -17.891 -10.886  0.00  0.00      PRO   
ATOM   1769  HB2 ALA P 112       8.227 -18.521 -10.113  0.00  0.00      PRO   
ATOM   1770  HB3 ALA P 112       8.115 -18.519 -11.937  0.00  0.00      PRO   
ATOM   1771  C   ALA P 112       8.491 -15.681  -9.850  0.00  0.00      PRO   
ATOM   1772  O   ALA P 112       7.959 -15.415  -8.760  0.00  0.00      PRO   
ATOM   1773  N   GLU P 113       9.744 -15.206 -10.109  0.00  0.00      PRO   
ATOM   1774  HN  GLU P 113      10.091 -15.427 -11.018  0.00  0.00      PRO   
ATOM   1775  CA  GLU P 113      10.444 -14.300  -9.343  0.00  0.00      PRO   
ATOM   1776  HA  GLU P 113      10.706 -14.788  -8.416  0.00  0.00      PRO   
ATOM   1777  CB  GLU P 113      11.831 -13.805  -9.935  0.00  0.00      PRO   
ATOM   1778  HB1 GLU P 113      12.429 -14.721 -10.130  0.00  0.00      PRO   
ATOM   1779  HB2 GLU P 113      11.657 -13.417 -10.962  0.00  0.00      PRO   
ATOM   1780  CG  GLU P 113      12.615 -12.803  -9.055  0.00  0.00      PRO   
ATOM   1781  HG1 GLU P 113      12.025 -11.890  -8.825  0.00  0.00      PRO   
ATOM   1782  HG2 GLU P 113      12.768 -13.100  -7.995  0.00  0.00      PRO   
ATOM   1783  CD  GLU P 113      13.853 -12.265  -9.754  0.00  0.00      PRO   
ATOM   1784  OE1 GLU P 113      14.914 -12.547  -9.150  0.00  0.00      PRO   
ATOM   1785  OE2 GLU P 113      13.812 -11.624 -10.829  0.00  0.00      PRO   
ATOM   1786  C   GLU P 113       9.659 -12.993  -8.959  0.00  0.00      PRO   
ATOM   1787  O   GLU P 113       9.554 -12.603  -7.795  0.00  0.00      PRO   
ATOM   1788  N   ASN P 114       9.045 -12.394  -9.988  0.00  0.00      PRO   
ATOM   1789  HN  ASN P 114       9.268 -12.815 -10.864  0.00  0.00      PRO   
ATOM   1790  CA  ASN P 114       8.099 -11.268  -9.871  0.00  0.00      PRO   
ATOM   1791  HA  ASN P 114       8.563 -10.503  -9.266  0.00  0.00      PRO   
ATOM   1792  CB  ASN P 114       7.852 -10.761 -11.316  0.00  0.00      PRO   
ATOM   1793  HB1 ASN P 114       8.807 -10.749 -11.883  0.00  0.00      PRO   
ATOM   1794  HB2 ASN P 114       7.264 -11.522 -11.872  0.00  0.00      PRO   
ATOM   1795  CG  ASN P 114       7.074  -9.474 -11.625  0.00  0.00      PRO   
ATOM   1796  OD1 ASN P 114       6.607  -9.317 -12.749  0.00  0.00      PRO   
ATOM   1797  ND2 ASN P 114       6.836  -8.540 -10.653  0.00  0.00      PRO   
ATOM   1798 HD21 ASN P 114       6.359  -7.746 -11.029  0.00  0.00      PRO   
ATOM   1799 HD22 ASN P 114       7.244  -8.534  -9.740  0.00  0.00      PRO   
ATOM   1800  C   ASN P 114       6.855 -11.443  -9.003  0.00  0.00      PRO   
ATOM   1801  O   ASN P 114       6.414 -10.495  -8.338  0.00  0.00      PRO   
ATOM   1802  N   ALA P 115       6.232 -12.617  -9.069  0.00  0.00      PRO   
ATOM   1803  HN  ALA P 115       6.620 -13.346  -9.627  0.00  0.00      PRO   
ATOM   1804  CA  ALA P 115       5.123 -12.910  -8.247  0.00  0.00      PRO   
ATOM   1805  HA  ALA P 115       4.282 -12.264  -8.452  0.00  0.00      PRO   
ATOM   1806  CB  ALA P 115       4.653 -14.368  -8.666  0.00  0.00      PRO   
ATOM   1807  HB1 ALA P 115       3.663 -14.441  -8.167  0.00  0.00      PRO   
ATOM   1808  HB2 ALA P 115       4.638 -14.560  -9.760  0.00  0.00      PRO   
ATOM   1809  HB3 ALA P 115       5.270 -15.200  -8.264  0.00  0.00      PRO   
ATOM   1810  C   ALA P 115       5.444 -12.902  -6.728  0.00  0.00      PRO   
ATOM   1811  O   ALA P 115       4.620 -12.440  -5.902  0.00  0.00      PRO   
ATOM   1812  N   ILE P 116       6.636 -13.379  -6.246  0.00  0.00      PRO   
ATOM   1813  HN  ILE P 116       7.346 -13.738  -6.846  0.00  0.00      PRO   
ATOM   1814  CA  ILE P 116       7.038 -13.440  -4.825  0.00  0.00      PRO   
ATOM   1815  HA  ILE P 116       6.116 -13.395  -4.265  0.00  0.00      PRO   
ATOM   1816  CB  ILE P 116       7.922 -14.725  -4.490  0.00  0.00      PRO   
ATOM   1817  HB  ILE P 116       8.232 -14.633  -3.427  0.00  0.00      PRO   
ATOM   1818  CG2 ILE P 116       7.128 -16.025  -4.667  0.00  0.00      PRO   
ATOM   1819 HG21 ILE P 116       7.686 -16.933  -4.355  0.00  0.00      PRO   
ATOM   1820 HG22 ILE P 116       6.171 -16.095  -4.108  0.00  0.00      PRO   
ATOM   1821 HG23 ILE P 116       6.853 -16.203  -5.729  0.00  0.00      PRO   
ATOM   1822  CG1 ILE P 116       9.210 -14.803  -5.413  0.00  0.00      PRO   
ATOM   1823 HG11 ILE P 116       8.914 -14.967  -6.471  0.00  0.00      PRO   
ATOM   1824 HG12 ILE P 116       9.758 -13.839  -5.345  0.00  0.00      PRO   
ATOM   1825  CD  ILE P 116      10.241 -15.806  -4.911  0.00  0.00      PRO   
ATOM   1826  HD1 ILE P 116      10.946 -15.287  -4.227  0.00  0.00      PRO   
ATOM   1827  HD2 ILE P 116       9.810 -16.670  -4.362  0.00  0.00      PRO   
ATOM   1828  HD3 ILE P 116      10.899 -16.187  -5.721  0.00  0.00      PRO   
ATOM   1829  C   ILE P 116       7.837 -12.226  -4.417  0.00  0.00      PRO   
ATOM   1830  O   ILE P 116       8.265 -11.946  -3.328  0.00  0.00      PRO   
ATOM   1831  N   GLU P 117       7.988 -11.281  -5.387  0.00  0.00      PRO   
ATOM   1832  HN  GLU P 117       7.581 -11.414  -6.288  0.00  0.00      PRO   
ATOM   1833  CA  GLU P 117       8.878 -10.121  -5.241  0.00  0.00      PRO   
ATOM   1834  HA  GLU P 117       9.813 -10.442  -4.806  0.00  0.00      PRO   
ATOM   1835  CB  GLU P 117       9.223  -9.586  -6.671  0.00  0.00      PRO   
ATOM   1836  HB1 GLU P 117       9.695 -10.396  -7.266  0.00  0.00      PRO   
ATOM   1837  HB2 GLU P 117       8.237  -9.450  -7.165  0.00  0.00      PRO   
ATOM   1838  CG  GLU P 117      10.086  -8.386  -6.817  0.00  0.00      PRO   
ATOM   1839  HG1 GLU P 117       9.714  -7.432  -6.385  0.00  0.00      PRO   
ATOM   1840  HG2 GLU P 117      11.050  -8.568  -6.297  0.00  0.00      PRO   
ATOM   1841  CD  GLU P 117      10.378  -7.959  -8.196  0.00  0.00      PRO   
ATOM   1842  OE1 GLU P 117       9.498  -7.286  -8.790  0.00  0.00      PRO   
ATOM   1843  OE2 GLU P 117      11.452  -8.168  -8.715  0.00  0.00      PRO   
ATOM   1844  C   GLU P 117       8.428  -9.027  -4.280  0.00  0.00      PRO   
ATOM   1845  O   GLU P 117       9.233  -8.456  -3.585  0.00  0.00      PRO   
ATOM   1846  N   ALA P 118       7.136  -8.784  -3.964  0.00  0.00      PRO   
ATOM   1847  HN  ALA P 118       6.438  -9.273  -4.480  0.00  0.00      PRO   
ATOM   1848  CA  ALA P 118       6.759  -7.764  -2.921  0.00  0.00      PRO   
ATOM   1849  HA  ALA P 118       7.473  -6.981  -2.711  0.00  0.00      PRO   
ATOM   1850  CB  ALA P 118       5.436  -6.997  -3.264  0.00  0.00      PRO   
ATOM   1851  HB1 ALA P 118       5.081  -6.337  -2.443  0.00  0.00      PRO   
ATOM   1852  HB2 ALA P 118       5.505  -6.294  -4.121  0.00  0.00      PRO   
ATOM   1853  HB3 ALA P 118       4.684  -7.762  -3.555  0.00  0.00      PRO   
ATOM   1854  C   ALA P 118       6.420  -8.526  -1.602  0.00  0.00      PRO   
ATOM   1855  O   ALA P 118       6.191  -7.980  -0.561  0.00  0.00      PRO   
ATOM   1856  N   LEU P 119       6.708  -9.849  -1.574  0.00  0.00      PRO   
ATOM   1857  HN  LEU P 119       6.980 -10.291  -2.425  0.00  0.00      PRO   
ATOM   1858  CA  LEU P 119       6.779 -10.666  -0.381  0.00  0.00      PRO   
ATOM   1859  HA  LEU P 119       6.155 -10.239   0.390  0.00  0.00      PRO   
ATOM   1860  CB  LEU P 119       6.260 -12.089  -0.698  0.00  0.00      PRO   
ATOM   1861  HB1 LEU P 119       7.071 -12.682  -1.172  0.00  0.00      PRO   
ATOM   1862  HB2 LEU P 119       6.091 -12.618   0.265  0.00  0.00      PRO   
ATOM   1863  CG  LEU P 119       4.947 -12.217  -1.406  0.00  0.00      PRO   
ATOM   1864  HG  LEU P 119       4.977 -11.777  -2.426  0.00  0.00      PRO   
ATOM   1865  CD1 LEU P 119       4.654 -13.657  -1.488  0.00  0.00      PRO   
ATOM   1866 HD11 LEU P 119       5.555 -14.157  -1.902  0.00  0.00      PRO   
ATOM   1867 HD12 LEU P 119       4.540 -14.170  -0.510  0.00  0.00      PRO   
ATOM   1868 HD13 LEU P 119       3.778 -13.837  -2.149  0.00  0.00      PRO   
ATOM   1869  CD2 LEU P 119       3.845 -11.497  -0.652  0.00  0.00      PRO   
ATOM   1870 HD21 LEU P 119       3.829 -11.865   0.396  0.00  0.00      PRO   
ATOM   1871 HD22 LEU P 119       3.927 -10.397  -0.779  0.00  0.00      PRO   
ATOM   1872 HD23 LEU P 119       2.870 -11.805  -1.087  0.00  0.00      PRO   
ATOM   1873  C   LEU P 119       8.142 -10.669   0.285  0.00  0.00      PRO   
ATOM   1874  O   LEU P 119       8.257 -11.008   1.483  0.00  0.00      PRO   
ATOM   1875  N   LYS P 120       9.205 -10.251  -0.445  0.00  0.00      PRO   
ATOM   1876  HN  LYS P 120       8.906  -9.834  -1.300  0.00  0.00      PRO   
ATOM   1877  CA  LYS P 120      10.593 -10.224  -0.038  0.00  0.00      PRO   
ATOM   1878  HA  LYS P 120      10.791 -11.191   0.401  0.00  0.00      PRO   
ATOM   1879  CB  LYS P 120      11.513 -10.062  -1.266  0.00  0.00      PRO   
ATOM   1880  HB1 LYS P 120      11.128  -9.122  -1.716  0.00  0.00      PRO   
ATOM   1881  HB2 LYS P 120      12.575  -9.823  -1.045  0.00  0.00      PRO   
ATOM   1882  CG  LYS P 120      11.812 -11.189  -2.277  0.00  0.00      PRO   
ATOM   1883  HG1 LYS P 120      10.811 -11.402  -2.709  0.00  0.00      PRO   
ATOM   1884  HG2 LYS P 120      12.446 -10.673  -3.028  0.00  0.00      PRO   
ATOM   1885  CD  LYS P 120      12.426 -12.363  -1.493  0.00  0.00      PRO   
ATOM   1886  HD1 LYS P 120      11.903 -12.493  -0.521  0.00  0.00      PRO   
ATOM   1887  HD2 LYS P 120      12.342 -13.271  -2.127  0.00  0.00      PRO   
ATOM   1888  CE  LYS P 120      13.912 -12.151  -1.207  0.00  0.00      PRO   
ATOM   1889  HE1 LYS P 120      14.023 -11.232  -0.592  0.00  0.00      PRO   
ATOM   1890  HE2 LYS P 120      14.377 -13.008  -0.675  0.00  0.00      PRO   
ATOM   1891  NZ  LYS P 120      14.641 -11.975  -2.455  0.00  0.00      PRO   
ATOM   1892  HZ1 LYS P 120      14.776 -12.924  -2.858  0.00  0.00      PRO   
ATOM   1893  HZ2 LYS P 120      14.186 -11.248  -3.043  0.00  0.00      PRO   
ATOM   1894  HZ3 LYS P 120      15.620 -11.671  -2.275  0.00  0.00      PRO   
ATOM   1895  C   LYS P 120      10.863  -9.229   1.113  0.00  0.00      PRO   
ATOM   1896  O   LYS P 120      10.285  -8.172   1.238  0.00  0.00      PRO   
ATOM   1897  N   GLU P 121      11.764  -9.617   2.087  0.00  0.00      PRO   
ATOM   1898  HN  GLU P 121      12.034 -10.575   2.027  0.00  0.00      PRO   
ATOM   1899  CA  GLU P 121      12.267  -8.962   3.254  0.00  0.00      PRO   
ATOM   1900  HA  GLU P 121      11.384  -8.474   3.640  0.00  0.00      PRO   
ATOM   1901  CB  GLU P 121      12.889 -10.050   4.200  0.00  0.00      PRO   
ATOM   1902  HB1 GLU P 121      13.611 -10.594   3.554  0.00  0.00      PRO   
ATOM   1903  HB2 GLU P 121      13.457  -9.647   5.065  0.00  0.00      PRO   
ATOM   1904  CG  GLU P 121      11.770 -10.920   4.892  0.00  0.00      PRO   
ATOM   1905  HG1 GLU P 121      11.011 -10.243   5.338  0.00  0.00      PRO   
ATOM   1906  HG2 GLU P 121      11.296 -11.454   4.041  0.00  0.00      PRO   
ATOM   1907  CD  GLU P 121      12.415 -11.846   5.866  0.00  0.00      PRO   
ATOM   1908  OE1 GLU P 121      11.565 -12.397   6.724  0.00  0.00      PRO   
ATOM   1909  OE2 GLU P 121      13.623 -12.137   5.958  0.00  0.00      PRO   
ATOM   1910  C   GLU P 121      13.272  -7.851   2.874  0.00  0.00      PRO   
ATOM   1911  O   GLU P 121      13.982  -7.890   1.836  0.00  0.00      PRO   
ATOM   1912  N   TYR P 122      13.398  -6.842   3.717  0.00  0.00      PRO   
ATOM   1913  HN  TYR P 122      12.942  -6.781   4.602  0.00  0.00      PRO   
ATOM   1914  CA  TYR P 122      14.228  -5.686   3.548  0.00  0.00      PRO   
ATOM   1915  HA  TYR P 122      14.466  -5.723   2.495  0.00  0.00      PRO   
ATOM   1916  CB  TYR P 122      13.455  -4.403   3.968  0.00  0.00      PRO   
ATOM   1917  HB1 TYR P 122      13.077  -4.505   5.008  0.00  0.00      PRO   
ATOM   1918  HB2 TYR P 122      14.005  -3.448   3.828  0.00  0.00      PRO   
ATOM   1919  CG  TYR P 122      12.225  -4.219   3.098  0.00  0.00      PRO   
ATOM   1920  CD1 TYR P 122      12.369  -4.101   1.666  0.00  0.00      PRO   
ATOM   1921  HD1 TYR P 122      13.380  -4.034   1.290  0.00  0.00      PRO   
ATOM   1922  CE1 TYR P 122      11.301  -3.951   0.828  0.00  0.00      PRO   
ATOM   1923  HE1 TYR P 122      11.413  -3.781  -0.233  0.00  0.00      PRO   
ATOM   1924  CZ  TYR P 122       9.977  -3.890   1.420  0.00  0.00      PRO   
ATOM   1925  OH  TYR P 122       8.899  -3.899   0.536  0.00  0.00      PRO   
ATOM   1926  HH  TYR P 122       8.503  -4.751   0.733  0.00  0.00      PRO   
ATOM   1927  CD2 TYR P 122      10.936  -4.213   3.598  0.00  0.00      PRO   
ATOM   1928  HD2 TYR P 122      10.906  -4.308   4.673  0.00  0.00      PRO   
ATOM   1929  CE2 TYR P 122       9.807  -4.046   2.766  0.00  0.00      PRO   
ATOM   1930  HE2 TYR P 122       8.817  -4.203   3.169  0.00  0.00      PRO   
ATOM   1931  C   TYR P 122      15.472  -5.838   4.337  0.00  0.00      PRO   
ATOM   1932  O   TYR P 122      15.490  -6.648   5.301  0.00  0.00      PRO   
ATOM   1933  N   GLU P 123      16.554  -5.061   4.063  0.00  0.00      PRO   
ATOM   1934  HN  GLU P 123      16.481  -4.380   3.339  0.00  0.00      PRO   
ATOM   1935  CA  GLU P 123      17.779  -4.859   4.786  0.00  0.00      PRO   
ATOM   1936  HA  GLU P 123      18.389  -5.678   4.433  0.00  0.00      PRO   
ATOM   1937  CB  GLU P 123      18.525  -3.606   4.236  0.00  0.00      PRO   
ATOM   1938  HB1 GLU P 123      17.656  -2.915   4.211  0.00  0.00      PRO   
ATOM   1939  HB2 GLU P 123      19.344  -3.244   4.894  0.00  0.00      PRO   
ATOM   1940  CG  GLU P 123      18.976  -3.736   2.801  0.00  0.00      PRO   
ATOM   1941  HG1 GLU P 123      18.076  -4.002   2.207  0.00  0.00      PRO   
ATOM   1942  HG2 GLU P 123      19.475  -2.792   2.490  0.00  0.00      PRO   
ATOM   1943  CD  GLU P 123      20.003  -4.839   2.558  0.00  0.00      PRO   
ATOM   1944  OE1 GLU P 123      19.705  -5.963   2.124  0.00  0.00      PRO   
ATOM   1945  OE2 GLU P 123      21.177  -4.492   2.798  0.00  0.00      PRO   
ATOM   1946  C   GLU P 123      17.768  -4.780   6.359  0.00  0.00      PRO   
ATOM   1947  O   GLU P 123      16.754  -4.354   6.969  0.00  0.00      PRO   
ATOM   1948  N   PRO P 124      18.824  -5.180   7.102  0.00  0.00      PRO   
ATOM   1949  CD  PRO P 124      20.111  -5.763   6.535  0.00  0.00      PRO   
ATOM   1950  HD1 PRO P 124      20.727  -4.915   6.167  0.00  0.00      PRO   
ATOM   1951  HD2 PRO P 124      19.972  -6.551   5.764  0.00  0.00      PRO   
ATOM   1952  CA  PRO P 124      19.124  -4.852   8.498  0.00  0.00      PRO   
ATOM   1953  HA  PRO P 124      18.345  -5.294   9.102  0.00  0.00      PRO   
ATOM   1954  CB  PRO P 124      20.500  -5.544   8.739  0.00  0.00      PRO   
ATOM   1955  HB1 PRO P 124      20.508  -5.935   9.778  0.00  0.00      PRO   
ATOM   1956  HB2 PRO P 124      21.262  -4.736   8.770  0.00  0.00      PRO   
ATOM   1957  CG  PRO P 124      20.741  -6.582   7.666  0.00  0.00      PRO   
ATOM   1958  HG1 PRO P 124      20.086  -7.477   7.722  0.00  0.00      PRO   
ATOM   1959  HG2 PRO P 124      21.730  -7.056   7.484  0.00  0.00      PRO   
ATOM   1960  C   PRO P 124      18.993  -3.386   8.790  0.00  0.00      PRO   
ATOM   1961  O   PRO P 124      18.948  -2.567   7.898  0.00  0.00      PRO   
ATOM   1962  N   GLU P 125      18.910  -3.060  10.129  0.00  0.00      PRO   
ATOM   1963  HN  GLU P 125      19.016  -3.825  10.758  0.00  0.00      PRO   
ATOM   1964  CA  GLU P 125      18.866  -1.739  10.626  0.00  0.00      PRO   
ATOM   1965  HA  GLU P 125      18.073  -1.192  10.137  0.00  0.00      PRO   
ATOM   1966  CB  GLU P 125      18.329  -1.682  12.127  0.00  0.00      PRO   
ATOM   1967  HB1 GLU P 125      17.349  -2.205  12.152  0.00  0.00      PRO   
ATOM   1968  HB2 GLU P 125      18.867  -2.459  12.710  0.00  0.00      PRO   
ATOM   1969  CG  GLU P 125      18.231  -0.329  12.806  0.00  0.00      PRO   
ATOM   1970  HG1 GLU P 125      19.196   0.014  13.235  0.00  0.00      PRO   
ATOM   1971  HG2 GLU P 125      17.740   0.402  12.129  0.00  0.00      PRO   
ATOM   1972  CD  GLU P 125      17.240  -0.577  13.946  0.00  0.00      PRO   
ATOM   1973  OE1 GLU P 125      15.998  -0.585  13.752  0.00  0.00      PRO   
ATOM   1974  OE2 GLU P 125      17.659  -0.788  15.082  0.00  0.00      PRO   
ATOM   1975  C   GLU P 125      20.262  -1.049  10.440  0.00  0.00      PRO   
ATOM   1976  O   GLU P 125      21.322  -1.620  10.494  0.00  0.00      PRO   
ATOM   1977  N   MET P 126      20.178   0.336  10.125  0.00  0.00      PRO   
ATOM   1978  HN  MET P 126      19.263   0.729  10.085  0.00  0.00      PRO   
ATOM   1979  CA  MET P 126      21.254   1.289  10.247  0.00  0.00      PRO   
ATOM   1980  HA  MET P 126      22.132   0.911   9.744  0.00  0.00      PRO   
ATOM   1981  CB  MET P 126      20.985   2.685   9.689  0.00  0.00      PRO   
ATOM   1982  HB1 MET P 126      20.238   3.097  10.400  0.00  0.00      PRO   
ATOM   1983  HB2 MET P 126      21.912   3.288   9.804  0.00  0.00      PRO   
ATOM   1984  CG  MET P 126      20.524   2.777   8.218  0.00  0.00      PRO   
ATOM   1985  HG1 MET P 126      21.149   2.187   7.515  0.00  0.00      PRO   
ATOM   1986  HG2 MET P 126      19.607   2.161   8.097  0.00  0.00      PRO   
ATOM   1987  SD  MET P 126      20.255   4.513   7.514  0.00  0.00      PRO   
ATOM   1988  CE  MET P 126      19.011   5.220   8.673  0.00  0.00      PRO   
ATOM   1989  HE1 MET P 126      18.319   5.943   8.191  0.00  0.00      PRO   
ATOM   1990  HE2 MET P 126      18.433   4.426   9.193  0.00  0.00      PRO   
ATOM   1991  HE3 MET P 126      19.418   5.869   9.478  0.00  0.00      PRO   
ATOM   1992  C   MET P 126      21.818   1.464  11.728  0.00  0.00      PRO   
ATOM   1993  O   MET P 126      21.092   2.047  12.497  0.00  0.00      PRO   
ATOM   1994  N   GLY P 127      22.975   0.954  12.008  0.00  0.00      PRO   
ATOM   1995  HN  GLY P 127      23.260   0.344  11.273  0.00  0.00      PRO   
ATOM   1996  CA  GLY P 127      23.586   0.959  13.307  0.00  0.00      PRO   
ATOM   1997  HA1 GLY P 127      24.564   0.560  13.083  0.00  0.00      PRO   
ATOM   1998  HA2 GLY P 127      22.975   0.313  13.920  0.00  0.00      PRO   
ATOM   1999  C   GLY P 127      23.862   2.320  13.991  0.00  0.00      PRO   
ATOM   2000  O   GLY P 127      23.899   3.450  13.495  0.00  0.00      PRO   
ATOM   2001  N   LYS P 128      24.321   2.130  15.287  0.00  0.00      PRO   
ATOM   2002  HN  LYS P 128      24.441   1.217  15.668  0.00  0.00      PRO   
ATOM   2003  CA  LYS P 128      24.842   3.247  16.080  0.00  0.00      PRO   
ATOM   2004  HA  LYS P 128      24.441   4.121  15.588  0.00  0.00      PRO   
ATOM   2005  CB  LYS P 128      24.261   3.275  17.480  0.00  0.00      PRO   
ATOM   2006  HB1 LYS P 128      24.431   2.355  18.080  0.00  0.00      PRO   
ATOM   2007  HB2 LYS P 128      24.731   4.109  18.043  0.00  0.00      PRO   
ATOM   2008  CG  LYS P 128      22.802   3.593  17.559  0.00  0.00      PRO   
ATOM   2009  HG1 LYS P 128      22.580   4.654  17.316  0.00  0.00      PRO   
ATOM   2010  HG2 LYS P 128      22.293   3.025  16.750  0.00  0.00      PRO   
ATOM   2011  CD  LYS P 128      22.161   3.277  18.892  0.00  0.00      PRO   
ATOM   2012  HD1 LYS P 128      22.917   3.563  19.654  0.00  0.00      PRO   
ATOM   2013  HD2 LYS P 128      21.202   3.791  19.116  0.00  0.00      PRO   
ATOM   2014  CE  LYS P 128      21.886   1.722  18.890  0.00  0.00      PRO   
ATOM   2015  HE1 LYS P 128      21.033   1.511  18.210  0.00  0.00      PRO   
ATOM   2016  HE2 LYS P 128      22.821   1.144  18.728  0.00  0.00      PRO   
ATOM   2017  NZ  LYS P 128      21.413   1.339  20.188  0.00  0.00      PRO   
ATOM   2018  HZ1 LYS P 128      20.533   1.814  20.475  0.00  0.00      PRO   
ATOM   2019  HZ2 LYS P 128      21.240   0.316  20.108  0.00  0.00      PRO   
ATOM   2020  HZ3 LYS P 128      22.113   1.498  20.941  0.00  0.00      PRO   
ATOM   2021  C   LYS P 128      26.365   3.323  16.010  0.00  0.00      PRO   
ATOM   2022  O   LYS P 128      26.964   2.953  16.934  0.00  0.00      PRO   
ATOM   2023  N   VAL P 129      26.963   3.836  14.929  0.00  0.00      PRO   
ATOM   2024  HN  VAL P 129      26.518   4.345  14.196  0.00  0.00      PRO   
ATOM   2025  CA  VAL P 129      28.313   3.608  14.624  0.00  0.00      PRO   
ATOM   2026  HA  VAL P 129      28.772   3.043  15.423  0.00  0.00      PRO   
ATOM   2027  CB  VAL P 129      28.577   3.067  13.215  0.00  0.00      PRO   
ATOM   2028  HB  VAL P 129      28.179   3.756  12.440  0.00  0.00      PRO   
ATOM   2029  CG1 VAL P 129      30.069   2.981  12.872  0.00  0.00      PRO   
ATOM   2030 HG11 VAL P 129      30.533   3.991  12.873  0.00  0.00      PRO   
ATOM   2031 HG12 VAL P 129      30.657   2.384  13.601  0.00  0.00      PRO   
ATOM   2032 HG13 VAL P 129      30.330   2.632  11.851  0.00  0.00      PRO   
ATOM   2033  CG2 VAL P 129      27.866   1.741  13.000  0.00  0.00      PRO   
ATOM   2034 HG21 VAL P 129      27.961   1.043  13.860  0.00  0.00      PRO   
ATOM   2035 HG22 VAL P 129      26.797   2.009  12.860  0.00  0.00      PRO   
ATOM   2036 HG23 VAL P 129      28.305   1.228  12.118  0.00  0.00      PRO   
ATOM   2037  C   VAL P 129      29.049   4.992  14.720  0.00  0.00      PRO   
ATOM   2038  O   VAL P 129      28.736   6.002  14.093  0.00  0.00      PRO   
ATOM   2039  N   TYR P 130      30.019   5.100  15.687  0.00  0.00      PRO   
ATOM   2040  HN  TYR P 130      30.305   4.355  16.286  0.00  0.00      PRO   
ATOM   2041  CA  TYR P 130      31.061   6.076  15.624  0.00  0.00      PRO   
ATOM   2042  HA  TYR P 130      30.576   7.041  15.646  0.00  0.00      PRO   
ATOM   2043  CB  TYR P 130      32.023   5.977  16.856  0.00  0.00      PRO   
ATOM   2044  HB1 TYR P 130      32.571   5.014  16.769  0.00  0.00      PRO   
ATOM   2045  HB2 TYR P 130      32.867   6.697  16.907  0.00  0.00      PRO   
ATOM   2046  CG  TYR P 130      31.377   6.194  18.204  0.00  0.00      PRO   
ATOM   2047  CD1 TYR P 130      31.250   7.498  18.629  0.00  0.00      PRO   
ATOM   2048  HD1 TYR P 130      31.591   8.367  18.086  0.00  0.00      PRO   
ATOM   2049  CE1 TYR P 130      30.728   7.767  19.850  0.00  0.00      PRO   
ATOM   2050  HE1 TYR P 130      30.512   8.796  20.096  0.00  0.00      PRO   
ATOM   2051  CZ  TYR P 130      30.344   6.739  20.739  0.00  0.00      PRO   
ATOM   2052  OH  TYR P 130      29.687   7.036  21.926  0.00  0.00      PRO   
ATOM   2053  HH  TYR P 130      28.898   6.492  21.978  0.00  0.00      PRO   
ATOM   2054  CD2 TYR P 130      30.994   5.121  19.029  0.00  0.00      PRO   
ATOM   2055  HD2 TYR P 130      31.164   4.141  18.609  0.00  0.00      PRO   
ATOM   2056  CE2 TYR P 130      30.548   5.343  20.279  0.00  0.00      PRO   
ATOM   2057  HE2 TYR P 130      30.156   4.589  20.946  0.00  0.00      PRO   
ATOM   2058  C   TYR P 130      31.865   6.036  14.319  0.00  0.00      PRO   
ATOM   2059  O   TYR P 130      32.462   5.066  13.856  0.00  0.00      PRO   
ATOM   2060  N   ARG P 131      32.191   7.195  13.612  0.00  0.00      PRO   
ATOM   2061  HN  ARG P 131      31.744   8.025  13.939  0.00  0.00      PRO   
ATOM   2062  CA  ARG P 131      33.224   7.261  12.623  0.00  0.00      PRO   
ATOM   2063  HA  ARG P 131      34.079   6.658  12.892  0.00  0.00      PRO   
ATOM   2064  CB  ARG P 131      32.710   6.895  11.144  0.00  0.00      PRO   
ATOM   2065  HB1 ARG P 131      31.772   7.406  10.840  0.00  0.00      PRO   
ATOM   2066  HB2 ARG P 131      33.421   7.347  10.419  0.00  0.00      PRO   
ATOM   2067  CG  ARG P 131      32.673   5.385  10.833  0.00  0.00      PRO   
ATOM   2068  HG1 ARG P 131      33.669   4.911  10.963  0.00  0.00      PRO   
ATOM   2069  HG2 ARG P 131      31.939   4.927  11.530  0.00  0.00      PRO   
ATOM   2070  CD  ARG P 131      32.239   5.116   9.397  0.00  0.00      PRO   
ATOM   2071  HD1 ARG P 131      31.474   5.815   8.995  0.00  0.00      PRO   
ATOM   2072  HD2 ARG P 131      33.129   5.342   8.772  0.00  0.00      PRO   
ATOM   2073  NE  ARG P 131      31.873   3.716   9.245  0.00  0.00      PRO   
ATOM   2074  HE  ARG P 131      31.961   3.124  10.046  0.00  0.00      PRO   
ATOM   2075  CZ  ARG P 131      31.525   3.215   8.028  0.00  0.00      PRO   
ATOM   2076  NH1 ARG P 131      31.207   3.886   6.976  0.00  0.00      PRO   
ATOM   2077 HH11 ARG P 131      30.672   3.562   6.196  0.00  0.00      PRO   
ATOM   2078 HH12 ARG P 131      31.212   4.881   7.071  0.00  0.00      PRO   
ATOM   2079  NH2 ARG P 131      31.638   1.929   7.949  0.00  0.00      PRO   
ATOM   2080 HH21 ARG P 131      31.444   1.473   7.081  0.00  0.00      PRO   
ATOM   2081 HH22 ARG P 131      31.872   1.388   8.756  0.00  0.00      PRO   
ATOM   2082  C   ARG P 131      33.922   8.606  12.677  0.00  0.00      PRO   
ATOM   2083  O   ARG P 131      33.399   9.567  13.193  0.00  0.00      PRO   
ATOM   2084  N   ALA P 132      35.185   8.635  12.165  0.00  0.00      PRO   
ATOM   2085  HN  ALA P 132      35.688   7.886  11.739  0.00  0.00      PRO   
ATOM   2086  CA  ALA P 132      36.055   9.796  12.232  0.00  0.00      PRO   
ATOM   2087  HA  ALA P 132      36.254  10.037  13.266  0.00  0.00      PRO   
ATOM   2088  CB  ALA P 132      37.372   9.405  11.605  0.00  0.00      PRO   
ATOM   2089  HB1 ALA P 132      37.382   9.652  10.522  0.00  0.00      PRO   
ATOM   2090  HB2 ALA P 132      38.213  10.054  11.932  0.00  0.00      PRO   
ATOM   2091  HB3 ALA P 132      37.594   8.332  11.792  0.00  0.00      PRO   
ATOM   2092  C   ALA P 132      35.604  11.222  11.697  0.00  0.00      PRO   
ATOM   2093  O   ALA P 132      35.228  11.382  10.524  0.00  0.00      PRO   
ATOM   2094  N   ASP P 133      35.675  12.262  12.539  0.00  0.00      PRO   
ATOM   2095  HN  ASP P 133      35.982  12.082  13.470  0.00  0.00      PRO   
ATOM   2096  CA  ASP P 133      35.237  13.620  12.161  0.00  0.00      PRO   
ATOM   2097  HA  ASP P 133      35.514  14.172  13.047  0.00  0.00      PRO   
ATOM   2098  CB  ASP P 133      36.011  14.336  10.992  0.00  0.00      PRO   
ATOM   2099  HB1 ASP P 133      35.984  13.747  10.050  0.00  0.00      PRO   
ATOM   2100  HB2 ASP P 133      35.729  15.405  10.880  0.00  0.00      PRO   
ATOM   2101  CG  ASP P 133      37.545  14.466  11.293  0.00  0.00      PRO   
ATOM   2102  OD1 ASP P 133      37.881  14.644  12.464  0.00  0.00      PRO   
ATOM   2103  OD2 ASP P 133      38.329  14.529  10.362  0.00  0.00      PRO   
ATOM   2104  C   ASP P 133      33.728  13.878  12.110  0.00  0.00      PRO   
ATOM   2105  O   ASP P 133      33.279  14.961  11.864  0.00  0.00      PRO   
ATOM   2106  N   ARG P 134      32.964  12.912  12.611  0.00  0.00      PRO   
ATOM   2107  HN  ARG P 134      33.369  12.047  12.896  0.00  0.00      PRO   
ATOM   2108  CA  ARG P 134      31.524  13.042  12.615  0.00  0.00      PRO   
ATOM   2109  HA  ARG P 134      31.272  14.026  12.249  0.00  0.00      PRO   
ATOM   2110  CB  ARG P 134      30.726  11.987  11.612  0.00  0.00      PRO   
ATOM   2111  HB1 ARG P 134      31.131  10.982  11.859  0.00  0.00      PRO   
ATOM   2112  HB2 ARG P 134      29.693  11.855  12.000  0.00  0.00      PRO   
ATOM   2113  CG  ARG P 134      30.796  12.186  10.085  0.00  0.00      PRO   
ATOM   2114  HG1 ARG P 134      30.105  11.476   9.583  0.00  0.00      PRO   
ATOM   2115  HG2 ARG P 134      30.513  13.234   9.848  0.00  0.00      PRO   
ATOM   2116  CD  ARG P 134      32.225  11.960   9.487  0.00  0.00      PRO   
ATOM   2117  HD1 ARG P 134      32.939  12.582  10.069  0.00  0.00      PRO   
ATOM   2118  HD2 ARG P 134      32.493  10.888   9.605  0.00  0.00      PRO   
ATOM   2119  NE  ARG P 134      32.208  12.382   8.008  0.00  0.00      PRO   
ATOM   2120  HE  ARG P 134      31.309  12.623   7.643  0.00  0.00      PRO   
ATOM   2121  CZ  ARG P 134      33.298  12.700   7.371  0.00  0.00      PRO   
ATOM   2122  NH1 ARG P 134      34.488  12.271   7.782  0.00  0.00      PRO   
ATOM   2123 HH11 ARG P 134      35.217  12.419   7.113  0.00  0.00      PRO   
ATOM   2124 HH12 ARG P 134      34.673  11.884   8.685  0.00  0.00      PRO   
ATOM   2125  NH2 ARG P 134      33.206  13.522   6.414  0.00  0.00      PRO   
ATOM   2126 HH21 ARG P 134      33.975  14.133   6.227  0.00  0.00      PRO   
ATOM   2127 HH22 ARG P 134      32.314  13.955   6.288  0.00  0.00      PRO   
ATOM   2128  C   ARG P 134      31.056  12.929  14.046  0.00  0.00      PRO   
ATOM   2129  O   ARG P 134      31.299  11.965  14.807  0.00  0.00      PRO   
ATOM   2130  N   LYS P 135      30.370  14.015  14.488  0.00  0.00      PRO   
ATOM   2131  HN  LYS P 135      29.972  14.699  13.881  0.00  0.00      PRO   
ATOM   2132  CA  LYS P 135      30.092  14.059  15.925  0.00  0.00      PRO   
ATOM   2133  HA  LYS P 135      30.973  13.749  16.467  0.00  0.00      PRO   
ATOM   2134  CB  LYS P 135      29.692  15.440  16.406  0.00  0.00      PRO   
ATOM   2135  HB1 LYS P 135      28.801  15.790  15.843  0.00  0.00      PRO   
ATOM   2136  HB2 LYS P 135      29.525  15.431  17.505  0.00  0.00      PRO   
ATOM   2137  CG  LYS P 135      30.851  16.394  16.252  0.00  0.00      PRO   
ATOM   2138  HG1 LYS P 135      31.193  16.404  15.195  0.00  0.00      PRO   
ATOM   2139  HG2 LYS P 135      30.479  17.388  16.579  0.00  0.00      PRO   
ATOM   2140  CD  LYS P 135      32.080  15.905  17.115  0.00  0.00      PRO   
ATOM   2141  HD1 LYS P 135      31.762  15.439  18.072  0.00  0.00      PRO   
ATOM   2142  HD2 LYS P 135      32.665  15.173  16.518  0.00  0.00      PRO   
ATOM   2143  CE  LYS P 135      33.113  16.897  17.625  0.00  0.00      PRO   
ATOM   2144  HE1 LYS P 135      32.610  17.657  18.260  0.00  0.00      PRO   
ATOM   2145  HE2 LYS P 135      33.901  16.397  18.228  0.00  0.00      PRO   
ATOM   2146  NZ  LYS P 135      33.761  17.473  16.447  0.00  0.00      PRO   
ATOM   2147  HZ1 LYS P 135      34.305  16.698  16.016  0.00  0.00      PRO   
ATOM   2148  HZ2 LYS P 135      33.074  17.821  15.748  0.00  0.00      PRO   
ATOM   2149  HZ3 LYS P 135      34.530  18.155  16.609  0.00  0.00      PRO   
ATOM   2150  C   LYS P 135      28.990  13.126  16.389  0.00  0.00      PRO   
ATOM   2151  O   LYS P 135      28.080  12.859  15.679  0.00  0.00      PRO   
ATOM   2152  N   SER P 136      29.069  12.618  17.619  0.00  0.00      PRO   
ATOM   2153  HN  SER P 136      29.832  12.827  18.226  0.00  0.00      PRO   
ATOM   2154  CA  SER P 136      28.173  11.618  18.121  0.00  0.00      PRO   
ATOM   2155  HA  SER P 136      28.568  11.303  19.075  0.00  0.00      PRO   
ATOM   2156  CB  SER P 136      26.785  12.275  18.355  0.00  0.00      PRO   
ATOM   2157  HB1 SER P 136      27.006  13.255  18.830  0.00  0.00      PRO   
ATOM   2158  HB2 SER P 136      26.111  12.507  17.503  0.00  0.00      PRO   
ATOM   2159  OG  SER P 136      25.891  11.491  19.129  0.00  0.00      PRO   
ATOM   2160  HG1 SER P 136      25.007  11.838  18.993  0.00  0.00      PRO   
ATOM   2161  C   SER P 136      28.074  10.377  17.314  0.00  0.00      PRO   
ATOM   2162  O   SER P 136      28.631  10.255  16.296  0.00  0.00      PRO   
ATOM   2163  N   VAL P 137      27.390   9.249  17.721  0.00  0.00      PRO   
ATOM   2164  HN  VAL P 137      26.899   9.291  18.588  0.00  0.00      PRO   
ATOM   2165  CA  VAL P 137      27.094   8.141  16.787  0.00  0.00      PRO   
ATOM   2166  HA  VAL P 137      28.075   7.962  16.372  0.00  0.00      PRO   
ATOM   2167  CB  VAL P 137      26.542   6.839  17.421  0.00  0.00      PRO   
ATOM   2168  HB  VAL P 137      26.425   6.081  16.617  0.00  0.00      PRO   
ATOM   2169  CG1 VAL P 137      27.448   6.335  18.560  0.00  0.00      PRO   
ATOM   2170 HG11 VAL P 137      28.375   5.922  18.109  0.00  0.00      PRO   
ATOM   2171 HG12 VAL P 137      27.755   7.064  19.340  0.00  0.00      PRO   
ATOM   2172 HG13 VAL P 137      26.934   5.485  19.057  0.00  0.00      PRO   
ATOM   2173  CG2 VAL P 137      25.204   7.251  18.195  0.00  0.00      PRO   
ATOM   2174 HG21 VAL P 137      24.418   7.698  17.549  0.00  0.00      PRO   
ATOM   2175 HG22 VAL P 137      24.881   6.345  18.752  0.00  0.00      PRO   
ATOM   2176 HG23 VAL P 137      25.449   8.098  18.871  0.00  0.00      PRO   
ATOM   2177  C   VAL P 137      26.224   8.539  15.553  0.00  0.00      PRO   
ATOM   2178  O   VAL P 137      25.260   9.301  15.640  0.00  0.00      PRO   
ATOM   2179  N   GLN P 138      26.589   7.916  14.432  0.00  0.00      PRO   
ATOM   2180  HN  GLN P 138      27.367   7.295  14.380  0.00  0.00      PRO   
ATOM   2181  CA  GLN P 138      26.011   8.127  13.160  0.00  0.00      PRO   
ATOM   2182  HA  GLN P 138      25.321   8.958  13.185  0.00  0.00      PRO   
ATOM   2183  CB  GLN P 138      27.124   8.382  12.095  0.00  0.00      PRO   
ATOM   2184  HB1 GLN P 138      27.878   7.567  12.045  0.00  0.00      PRO   
ATOM   2185  HB2 GLN P 138      26.644   8.542  11.107  0.00  0.00      PRO   
ATOM   2186  CG  GLN P 138      27.846   9.771  12.439  0.00  0.00      PRO   
ATOM   2187  HG1 GLN P 138      28.412   9.758  13.395  0.00  0.00      PRO   
ATOM   2188  HG2 GLN P 138      28.581   9.995  11.636  0.00  0.00      PRO   
ATOM   2189  CD  GLN P 138      26.887  11.006  12.375  0.00  0.00      PRO   
ATOM   2190  OE1 GLN P 138      25.978  11.040  11.525  0.00  0.00      PRO   
ATOM   2191  NE2 GLN P 138      27.208  12.070  13.113  0.00  0.00      PRO   
ATOM   2192 HE21 GLN P 138      26.775  12.930  12.842  0.00  0.00      PRO   
ATOM   2193 HE22 GLN P 138      27.527  11.980  14.056  0.00  0.00      PRO   
ATOM   2194  C   GLN P 138      25.180   6.895  12.679  0.00  0.00      PRO   
ATOM   2195  O   GLN P 138      25.499   5.732  13.044  0.00  0.00      PRO   
ATOM   2196  N   ARG P 139      24.060   7.060  12.022  0.00  0.00      PRO   
ATOM   2197  HN  ARG P 139      23.804   8.011  11.868  0.00  0.00      PRO   
ATOM   2198  CA  ARG P 139      23.264   5.990  11.526  0.00  0.00      PRO   
ATOM   2199  HA  ARG P 139      23.278   5.259  12.322  0.00  0.00      PRO   
ATOM   2200  CB  ARG P 139      21.769   6.303  11.532  0.00  0.00      PRO   
ATOM   2201  HB1 ARG P 139      21.721   7.294  11.031  0.00  0.00      PRO   
ATOM   2202  HB2 ARG P 139      21.316   5.569  10.832  0.00  0.00      PRO   
ATOM   2203  CG  ARG P 139      21.068   6.376  12.910  0.00  0.00      PRO   
ATOM   2204  HG1 ARG P 139      21.797   6.768  13.651  0.00  0.00      PRO   
ATOM   2205  HG2 ARG P 139      20.123   6.944  12.779  0.00  0.00      PRO   
ATOM   2206  CD  ARG P 139      20.704   4.958  13.492  0.00  0.00      PRO   
ATOM   2207  HD1 ARG P 139      20.068   4.434  12.746  0.00  0.00      PRO   
ATOM   2208  HD2 ARG P 139      21.609   4.342  13.681  0.00  0.00      PRO   
ATOM   2209  NE  ARG P 139      20.036   5.009  14.831  0.00  0.00      PRO   
ATOM   2210  HE  ARG P 139      19.609   5.884  15.057  0.00  0.00      PRO   
ATOM   2211  CZ  ARG P 139      19.631   3.917  15.525  0.00  0.00      PRO   
ATOM   2212  NH1 ARG P 139      19.487   2.725  14.957  0.00  0.00      PRO   
ATOM   2213 HH11 ARG P 139      19.235   2.027  15.627  0.00  0.00      PRO   
ATOM   2214 HH12 ARG P 139      19.991   2.553  14.110  0.00  0.00      PRO   
ATOM   2215  NH2 ARG P 139      19.271   3.968  16.792  0.00  0.00      PRO   
ATOM   2216 HH21 ARG P 139      18.856   3.141  17.172  0.00  0.00      PRO   
ATOM   2217 HH22 ARG P 139      19.477   4.773  17.348  0.00  0.00      PRO   
ATOM   2218  C   ARG P 139      23.831   5.449  10.185  0.00  0.00      PRO   
ATOM   2219  O   ARG P 139      23.770   6.087   9.150  0.00  0.00      PRO   
ATOM   2220  N   ILE P 140      24.545   4.323  10.186  0.00  0.00      PRO   
ATOM   2221  HN  ILE P 140      24.542   3.774  11.018  0.00  0.00      PRO   
ATOM   2222  CA  ILE P 140      25.279   3.854   8.954  0.00  0.00      PRO   
ATOM   2223  HA  ILE P 140      25.021   4.487   8.118  0.00  0.00      PRO   
ATOM   2224  CB  ILE P 140      26.783   3.847   9.232  0.00  0.00      PRO   
ATOM   2225  HB  ILE P 140      26.954   3.088  10.025  0.00  0.00      PRO   
ATOM   2226  CG2 ILE P 140      27.540   3.371   7.933  0.00  0.00      PRO   
ATOM   2227 HG21 ILE P 140      28.604   3.214   8.212  0.00  0.00      PRO   
ATOM   2228 HG22 ILE P 140      27.206   2.342   7.678  0.00  0.00      PRO   
ATOM   2229 HG23 ILE P 140      27.498   4.041   7.048  0.00  0.00      PRO   
ATOM   2230  CG1 ILE P 140      27.316   5.229   9.812  0.00  0.00      PRO   
ATOM   2231 HG11 ILE P 140      26.999   6.121   9.230  0.00  0.00      PRO   
ATOM   2232 HG12 ILE P 140      26.927   5.309  10.850  0.00  0.00      PRO   
ATOM   2233  CD  ILE P 140      28.840   5.248   9.907  0.00  0.00      PRO   
ATOM   2234  HD1 ILE P 140      29.261   5.450   8.899  0.00  0.00      PRO   
ATOM   2235  HD2 ILE P 140      29.343   6.017  10.532  0.00  0.00      PRO   
ATOM   2236  HD3 ILE P 140      29.155   4.245  10.267  0.00  0.00      PRO   
ATOM   2237  C   ILE P 140      24.701   2.555   8.533  0.00  0.00      PRO   
ATOM   2238  O   ILE P 140      24.429   1.628   9.326  0.00  0.00      PRO   
ATOM   2239  N   LYS P 141      24.385   2.428   7.248  0.00  0.00      PRO   
ATOM   2240  HN  LYS P 141      24.520   3.179   6.606  0.00  0.00      PRO   
ATOM   2241  CA  LYS P 141      23.825   1.174   6.777  0.00  0.00      PRO   
ATOM   2242  HA  LYS P 141      22.878   1.069   7.286  0.00  0.00      PRO   
ATOM   2243  CB  LYS P 141      23.362   1.358   5.255  0.00  0.00      PRO   
ATOM   2244  HB1 LYS P 141      22.775   0.444   5.018  0.00  0.00      PRO   
ATOM   2245  HB2 LYS P 141      22.685   2.239   5.268  0.00  0.00      PRO   
ATOM   2246  CG  LYS P 141      24.349   1.482   4.162  0.00  0.00      PRO   
ATOM   2247  HG1 LYS P 141      24.960   2.395   4.328  0.00  0.00      PRO   
ATOM   2248  HG2 LYS P 141      25.042   0.614   4.162  0.00  0.00      PRO   
ATOM   2249  CD  LYS P 141      23.658   1.549   2.713  0.00  0.00      PRO   
ATOM   2250  HD1 LYS P 141      24.403   1.608   1.891  0.00  0.00      PRO   
ATOM   2251  HD2 LYS P 141      22.951   0.699   2.606  0.00  0.00      PRO   
ATOM   2252  CE  LYS P 141      22.611   2.670   2.545  0.00  0.00      PRO   
ATOM   2253  HE1 LYS P 141      22.231   2.666   1.501  0.00  0.00      PRO   
ATOM   2254  HE2 LYS P 141      21.711   2.382   3.131  0.00  0.00      PRO   
ATOM   2255  NZ  LYS P 141      23.131   4.015   2.745  0.00  0.00      PRO   
ATOM   2256  HZ1 LYS P 141      22.438   4.659   2.315  0.00  0.00      PRO   
ATOM   2257  HZ2 LYS P 141      23.297   4.273   3.739  0.00  0.00      PRO   
ATOM   2258  HZ3 LYS P 141      24.061   4.056   2.280  0.00  0.00      PRO   
ATOM   2259  C   LYS P 141      24.587  -0.066   6.896  0.00  0.00      PRO   
ATOM   2260  O   LYS P 141      25.792  -0.024   6.922  0.00  0.00      PRO   
ATOM   2261  N   ALA P 142      23.956  -1.270   7.135  0.00  0.00      PRO   
ATOM   2262  HN  ALA P 142      22.962  -1.313   7.073  0.00  0.00      PRO   
ATOM   2263  CA  ALA P 142      24.581  -2.535   7.373  0.00  0.00      PRO   
ATOM   2264  HA  ALA P 142      25.138  -2.417   8.291  0.00  0.00      PRO   
ATOM   2265  CB  ALA P 142      23.453  -3.585   7.641  0.00  0.00      PRO   
ATOM   2266  HB1 ALA P 142      24.022  -4.488   7.952  0.00  0.00      PRO   
ATOM   2267  HB2 ALA P 142      22.767  -3.330   8.476  0.00  0.00      PRO   
ATOM   2268  HB3 ALA P 142      22.880  -3.919   6.750  0.00  0.00      PRO   
ATOM   2269  C   ALA P 142      25.577  -3.039   6.357  0.00  0.00      PRO   
ATOM   2270  O   ALA P 142      26.363  -3.918   6.596  0.00  0.00      PRO   
ATOM   2271  N   ARG P 143      25.511  -2.536   5.112  0.00  0.00      PRO   
ATOM   2272  HN  ARG P 143      24.796  -1.872   4.907  0.00  0.00      PRO   
ATOM   2273  CA  ARG P 143      26.541  -2.730   4.074  0.00  0.00      PRO   
ATOM   2274  HA  ARG P 143      26.933  -3.730   4.194  0.00  0.00      PRO   
ATOM   2275  CB  ARG P 143      25.800  -2.662   2.722  0.00  0.00      PRO   
ATOM   2276  HB1 ARG P 143      25.401  -1.628   2.645  0.00  0.00      PRO   
ATOM   2277  HB2 ARG P 143      26.544  -2.768   1.905  0.00  0.00      PRO   
ATOM   2278  CG  ARG P 143      24.650  -3.718   2.583  0.00  0.00      PRO   
ATOM   2279  HG1 ARG P 143      23.862  -3.412   3.303  0.00  0.00      PRO   
ATOM   2280  HG2 ARG P 143      24.100  -3.559   1.630  0.00  0.00      PRO   
ATOM   2281  CD  ARG P 143      24.909  -5.236   2.834  0.00  0.00      PRO   
ATOM   2282  HD1 ARG P 143      25.423  -5.715   1.973  0.00  0.00      PRO   
ATOM   2283  HD2 ARG P 143      25.450  -5.315   3.801  0.00  0.00      PRO   
ATOM   2284  NE  ARG P 143      23.543  -5.818   2.994  0.00  0.00      PRO   
ATOM   2285  HE  ARG P 143      22.700  -5.284   3.057  0.00  0.00      PRO   
ATOM   2286  CZ  ARG P 143      23.268  -7.128   2.742  0.00  0.00      PRO   
ATOM   2287  NH1 ARG P 143      24.162  -8.080   2.673  0.00  0.00      PRO   
ATOM   2288 HH11 ARG P 143      23.855  -9.031   2.649  0.00  0.00      PRO   
ATOM   2289 HH12 ARG P 143      25.029  -7.884   3.132  0.00  0.00      PRO   
ATOM   2290  NH2 ARG P 143      21.994  -7.471   2.558  0.00  0.00      PRO   
ATOM   2291 HH21 ARG P 143      21.968  -8.450   2.354  0.00  0.00      PRO   
ATOM   2292 HH22 ARG P 143      21.237  -6.840   2.384  0.00  0.00      PRO   
ATOM   2293  C   ARG P 143      27.651  -1.758   4.110  0.00  0.00      PRO   
ATOM   2294  O   ARG P 143      28.607  -1.996   3.409  0.00  0.00      PRO   
ATOM   2295  N   ASP P 144      27.561  -0.592   4.841  0.00  0.00      PRO   
ATOM   2296  HN  ASP P 144      26.951  -0.413   5.609  0.00  0.00      PRO   
ATOM   2297  CA  ASP P 144      28.611   0.413   4.663  0.00  0.00      PRO   
ATOM   2298  HA  ASP P 144      29.168   0.226   3.757  0.00  0.00      PRO   
ATOM   2299  CB  ASP P 144      27.830   1.759   4.524  0.00  0.00      PRO   
ATOM   2300  HB1 ASP P 144      27.217   1.788   3.598  0.00  0.00      PRO   
ATOM   2301  HB2 ASP P 144      27.265   1.920   5.467  0.00  0.00      PRO   
ATOM   2302  CG  ASP P 144      28.531   3.082   4.407  0.00  0.00      PRO   
ATOM   2303  OD1 ASP P 144      27.965   4.034   3.796  0.00  0.00      PRO   
ATOM   2304  OD2 ASP P 144      29.668   3.289   4.989  0.00  0.00      PRO   
ATOM   2305  C   ASP P 144      29.591   0.183   5.823  0.00  0.00      PRO   
ATOM   2306  O   ASP P 144      30.746   0.626   5.874  0.00  0.00      PRO   
ATOM   2307  N   ILE P 145      29.161  -0.658   6.784  0.00  0.00      PRO   
ATOM   2308  HN  ILE P 145      28.199  -0.911   6.854  0.00  0.00      PRO   
ATOM   2309  CA  ILE P 145      29.884  -1.208   7.976  0.00  0.00      PRO   
ATOM   2310  HA  ILE P 145      30.371  -0.309   8.325  0.00  0.00      PRO   
ATOM   2311  CB  ILE P 145      28.901  -1.815   9.016  0.00  0.00      PRO   
ATOM   2312  HB  ILE P 145      28.116  -2.459   8.566  0.00  0.00      PRO   
ATOM   2313  CG2 ILE P 145      29.659  -2.515  10.157  0.00  0.00      PRO   
ATOM   2314 HG21 ILE P 145      30.452  -1.945  10.686  0.00  0.00      PRO   
ATOM   2315 HG22 ILE P 145      29.012  -2.788  11.017  0.00  0.00      PRO   
ATOM   2316 HG23 ILE P 145      30.123  -3.478   9.854  0.00  0.00      PRO   
ATOM   2317  CG1 ILE P 145      28.009  -0.590   9.615  0.00  0.00      PRO   
ATOM   2318 HG11 ILE P 145      28.719   0.201   9.938  0.00  0.00      PRO   
ATOM   2319 HG12 ILE P 145      27.486  -0.235   8.702  0.00  0.00      PRO   
ATOM   2320  CD  ILE P 145      26.959  -0.926  10.759  0.00  0.00      PRO   
ATOM   2321  HD1 ILE P 145      26.553  -1.911  10.444  0.00  0.00      PRO   
ATOM   2322  HD2 ILE P 145      27.509  -0.963  11.724  0.00  0.00      PRO   
ATOM   2323  HD3 ILE P 145      26.122  -0.211  10.910  0.00  0.00      PRO   
ATOM   2324  C   ILE P 145      30.939  -2.280   7.661  0.00  0.00      PRO   
ATOM   2325  O   ILE P 145      30.640  -3.260   6.888  0.00  0.00      PRO   
ATOM   2326  N   VAL P 146      32.109  -2.162   8.302  0.00  0.00      PRO   
ATOM   2327  HN  VAL P 146      32.254  -1.473   9.007  0.00  0.00      PRO   
ATOM   2328  CA  VAL P 146      33.249  -3.086   8.197  0.00  0.00      PRO   
ATOM   2329  HA  VAL P 146      32.899  -3.958   7.665  0.00  0.00      PRO   
ATOM   2330  CB  VAL P 146      34.329  -2.456   7.319  0.00  0.00      PRO   
ATOM   2331  HB  VAL P 146      35.015  -3.286   7.048  0.00  0.00      PRO   
ATOM   2332  CG1 VAL P 146      33.689  -2.139   5.960  0.00  0.00      PRO   
ATOM   2333 HG11 VAL P 146      32.923  -2.897   5.689  0.00  0.00      PRO   
ATOM   2334 HG12 VAL P 146      33.244  -1.121   5.936  0.00  0.00      PRO   
ATOM   2335 HG13 VAL P 146      34.394  -2.150   5.101  0.00  0.00      PRO   
ATOM   2336  CG2 VAL P 146      35.005  -1.252   8.001  0.00  0.00      PRO   
ATOM   2337 HG21 VAL P 146      35.731  -1.590   8.771  0.00  0.00      PRO   
ATOM   2338 HG22 VAL P 146      35.573  -0.637   7.271  0.00  0.00      PRO   
ATOM   2339 HG23 VAL P 146      34.275  -0.543   8.447  0.00  0.00      PRO   
ATOM   2340  C   VAL P 146      33.824  -3.617   9.529  0.00  0.00      PRO   
ATOM   2341  O   VAL P 146      33.666  -2.836  10.472  0.00  0.00      PRO   
ATOM   2342  N   PRO P 147      34.474  -4.755   9.590  0.00  0.00      PRO   
ATOM   2343  CD  PRO P 147      34.646  -5.642   8.442  0.00  0.00      PRO   
ATOM   2344  HD1 PRO P 147      35.385  -5.336   7.671  0.00  0.00      PRO   
ATOM   2345  HD2 PRO P 147      33.739  -5.926   7.867  0.00  0.00      PRO   
ATOM   2346  CA  PRO P 147      35.369  -5.015  10.691  0.00  0.00      PRO   
ATOM   2347  HA  PRO P 147      34.638  -5.103  11.482  0.00  0.00      PRO   
ATOM   2348  CB  PRO P 147      36.074  -6.349  10.265  0.00  0.00      PRO   
ATOM   2349  HB1 PRO P 147      35.962  -7.059  11.113  0.00  0.00      PRO   
ATOM   2350  HB2 PRO P 147      37.135  -6.286   9.942  0.00  0.00      PRO   
ATOM   2351  CG  PRO P 147      35.172  -6.901   9.116  0.00  0.00      PRO   
ATOM   2352  HG1 PRO P 147      34.343  -7.416   9.648  0.00  0.00      PRO   
ATOM   2353  HG2 PRO P 147      35.733  -7.649   8.516  0.00  0.00      PRO   
ATOM   2354  C   PRO P 147      36.409  -3.940  11.040  0.00  0.00      PRO   
ATOM   2355  O   PRO P 147      37.139  -3.460  10.192  0.00  0.00      PRO   
ATOM   2356  N   GLY P 148      36.201  -3.422  12.194  0.00  0.00      PRO   
ATOM   2357  HN  GLY P 148      35.630  -3.919  12.844  0.00  0.00      PRO   
ATOM   2358  CA  GLY P 148      36.884  -2.259  12.769  0.00  0.00      PRO   
ATOM   2359  HA1 GLY P 148      37.676  -1.972  12.095  0.00  0.00      PRO   
ATOM   2360  HA2 GLY P 148      37.243  -2.620  13.721  0.00  0.00      PRO   
ATOM   2361  C   GLY P 148      36.066  -1.132  13.144  0.00  0.00      PRO   
ATOM   2362  O   GLY P 148      36.553  -0.291  13.945  0.00  0.00      PRO   
ATOM   2363  N   ASP P 149      34.806  -1.081  12.751  0.00  0.00      PRO   
ATOM   2364  HN  ASP P 149      34.461  -1.610  11.979  0.00  0.00      PRO   
ATOM   2365  CA  ASP P 149      33.783  -0.178  13.136  0.00  0.00      PRO   
ATOM   2366  HA  ASP P 149      34.286   0.746  12.893  0.00  0.00      PRO   
ATOM   2367  CB  ASP P 149      32.581  -0.311  12.235  0.00  0.00      PRO   
ATOM   2368  HB1 ASP P 149      32.456  -1.358  11.883  0.00  0.00      PRO   
ATOM   2369  HB2 ASP P 149      31.626  -0.042  12.733  0.00  0.00      PRO   
ATOM   2370  CG  ASP P 149      32.656   0.553  10.991  0.00  0.00      PRO   
ATOM   2371  OD1 ASP P 149      33.068   1.755  11.108  0.00  0.00      PRO   
ATOM   2372  OD2 ASP P 149      32.160   0.186   9.882  0.00  0.00      PRO   
ATOM   2373  C   ASP P 149      33.374  -0.213  14.640  0.00  0.00      PRO   
ATOM   2374  O   ASP P 149      33.019  -1.204  15.210  0.00  0.00      PRO   
ATOM   2375  N   ILE P 150      33.435   0.936  15.289  0.00  0.00      PRO   
ATOM   2376  HN  ILE P 150      33.669   1.735  14.741  0.00  0.00      PRO   
ATOM   2377  CA  ILE P 150      33.099   1.201  16.721  0.00  0.00      PRO   
ATOM   2378  HA  ILE P 150      33.373   0.281  17.215  0.00  0.00      PRO   
ATOM   2379  CB  ILE P 150      34.089   2.251  17.374  0.00  0.00      PRO   
ATOM   2380  HB  ILE P 150      33.823   3.217  16.893  0.00  0.00      PRO   
ATOM   2381  CG2 ILE P 150      33.727   2.348  18.917  0.00  0.00      PRO   
ATOM   2382 HG21 ILE P 150      34.262   3.280  19.201  0.00  0.00      PRO   
ATOM   2383 HG22 ILE P 150      32.678   2.573  19.205  0.00  0.00      PRO   
ATOM   2384 HG23 ILE P 150      34.083   1.523  19.571  0.00  0.00      PRO   
ATOM   2385  CG1 ILE P 150      35.594   2.052  17.088  0.00  0.00      PRO   
ATOM   2386 HG11 ILE P 150      35.755   1.973  15.991  0.00  0.00      PRO   
ATOM   2387 HG12 ILE P 150      36.242   2.854  17.500  0.00  0.00      PRO   
ATOM   2388  CD  ILE P 150      36.174   0.747  17.664  0.00  0.00      PRO   
ATOM   2389  HD1 ILE P 150      36.086   0.704  18.771  0.00  0.00      PRO   
ATOM   2390  HD2 ILE P 150      35.702  -0.181  17.276  0.00  0.00      PRO   
ATOM   2391  HD3 ILE P 150      37.267   0.563  17.592  0.00  0.00      PRO   
ATOM   2392  C   ILE P 150      31.612   1.528  16.940  0.00  0.00      PRO   
ATOM   2393  O   ILE P 150      31.020   2.510  16.517  0.00  0.00      PRO   
ATOM   2394  N   VAL P 151      30.820   0.664  17.569  0.00  0.00      PRO   
ATOM   2395  HN  VAL P 151      31.198  -0.149  18.004  0.00  0.00      PRO   
ATOM   2396  CA  VAL P 151      29.408   0.617  17.399  0.00  0.00      PRO   
ATOM   2397  HA  VAL P 151      28.953   1.557  17.122  0.00  0.00      PRO   
ATOM   2398  CB  VAL P 151      29.012  -0.387  16.341  0.00  0.00      PRO   
ATOM   2399  HB  VAL P 151      29.423  -0.120  15.344  0.00  0.00      PRO   
ATOM   2400  CG1 VAL P 151      29.447  -1.753  16.645  0.00  0.00      PRO   
ATOM   2401 HG11 VAL P 151      30.558  -1.751  16.688  0.00  0.00      PRO   
ATOM   2402 HG12 VAL P 151      28.956  -1.993  17.613  0.00  0.00      PRO   
ATOM   2403 HG13 VAL P 151      29.047  -2.393  15.831  0.00  0.00      PRO   
ATOM   2404  CG2 VAL P 151      27.469  -0.503  16.123  0.00  0.00      PRO   
ATOM   2405 HG21 VAL P 151      27.036  -1.217  16.856  0.00  0.00      PRO   
ATOM   2406 HG22 VAL P 151      26.916   0.442  16.309  0.00  0.00      PRO   
ATOM   2407 HG23 VAL P 151      27.209  -0.917  15.126  0.00  0.00      PRO   
ATOM   2408  C   VAL P 151      28.748   0.389  18.757  0.00  0.00      PRO   
ATOM   2409  O   VAL P 151      29.361  -0.236  19.664  0.00  0.00      PRO   
ATOM   2410  N   GLU P 152      27.531   0.958  19.084  0.00  0.00      PRO   
ATOM   2411  HN  GLU P 152      27.218   1.609  18.397  0.00  0.00      PRO   
ATOM   2412  CA  GLU P 152      26.948   0.706  20.363  0.00  0.00      PRO   
ATOM   2413  HA  GLU P 152      27.568   0.102  21.009  0.00  0.00      PRO   
ATOM   2414  CB  GLU P 152      26.534   1.988  21.156  0.00  0.00      PRO   
ATOM   2415  HB1 GLU P 152      25.748   2.516  20.576  0.00  0.00      PRO   
ATOM   2416  HB2 GLU P 152      26.056   1.622  22.089  0.00  0.00      PRO   
ATOM   2417  CG  GLU P 152      27.731   2.916  21.378  0.00  0.00      PRO   
ATOM   2418  HG1 GLU P 152      28.682   2.386  21.600  0.00  0.00      PRO   
ATOM   2419  HG2 GLU P 152      27.787   3.516  20.445  0.00  0.00      PRO   
ATOM   2420  CD  GLU P 152      27.558   3.878  22.548  0.00  0.00      PRO   
ATOM   2421  OE1 GLU P 152      27.312   3.397  23.665  0.00  0.00      PRO   
ATOM   2422  OE2 GLU P 152      27.764   5.121  22.440  0.00  0.00      PRO   
ATOM   2423  C   GLU P 152      25.783  -0.209  20.091  0.00  0.00      PRO   
ATOM   2424  O   GLU P 152      24.951  -0.037  19.213  0.00  0.00      PRO   
ATOM   2425  N   VAL P 153      25.617  -1.216  20.946  0.00  0.00      PRO   
ATOM   2426  HN  VAL P 153      26.400  -1.290  21.559  0.00  0.00      PRO   
ATOM   2427  CA  VAL P 153      24.590  -2.227  20.986  0.00  0.00      PRO   
ATOM   2428  HA  VAL P 153      23.971  -2.065  20.116  0.00  0.00      PRO   
ATOM   2429  CB  VAL P 153      25.114  -3.631  20.833  0.00  0.00      PRO   
ATOM   2430  HB  VAL P 153      24.347  -4.429  20.930  0.00  0.00      PRO   
ATOM   2431  CG1 VAL P 153      25.706  -3.697  19.441  0.00  0.00      PRO   
ATOM   2432 HG11 VAL P 153      24.967  -3.868  18.629  0.00  0.00      PRO   
ATOM   2433 HG12 VAL P 153      26.353  -2.815  19.243  0.00  0.00      PRO   
ATOM   2434 HG13 VAL P 153      26.446  -4.520  19.341  0.00  0.00      PRO   
ATOM   2435  CG2 VAL P 153      26.101  -3.927  21.965  0.00  0.00      PRO   
ATOM   2436 HG21 VAL P 153      26.844  -3.123  22.155  0.00  0.00      PRO   
ATOM   2437 HG22 VAL P 153      25.680  -3.895  22.992  0.00  0.00      PRO   
ATOM   2438 HG23 VAL P 153      26.686  -4.853  21.781  0.00  0.00      PRO   
ATOM   2439  C   VAL P 153      23.707  -2.191  22.192  0.00  0.00      PRO   
ATOM   2440  O   VAL P 153      24.091  -1.790  23.301  0.00  0.00      PRO   
ATOM   2441  N   ALA P 154      22.299  -2.378  21.987  0.00  0.00      PRO   
ATOM   2442  HN  ALA P 154      21.926  -2.553  21.079  0.00  0.00      PRO   
ATOM   2443  CA  ALA P 154      21.328  -2.073  23.047  0.00  0.00      PRO   
ATOM   2444  HA  ALA P 154      21.705  -2.328  24.026  0.00  0.00      PRO   
ATOM   2445  CB  ALA P 154      20.822  -0.706  23.000  0.00  0.00      PRO   
ATOM   2446  HB1 ALA P 154      19.914  -0.643  23.637  0.00  0.00      PRO   
ATOM   2447  HB2 ALA P 154      21.680  -0.040  23.232  0.00  0.00      PRO   
ATOM   2448  HB3 ALA P 154      20.472  -0.549  21.957  0.00  0.00      PRO   
ATOM   2449  C   ALA P 154      20.089  -3.025  22.738  0.00  0.00      PRO   
ATOM   2450  O   ALA P 154      19.992  -3.589  21.651  0.00  0.00      PRO   
ATOM   2451  N   VAL P 155      19.186  -3.309  23.744  0.00  0.00      PRO   
ATOM   2452  HN  VAL P 155      19.312  -3.139  24.718  0.00  0.00      PRO   
ATOM   2453  CA  VAL P 155      17.995  -4.045  23.596  0.00  0.00      PRO   
ATOM   2454  HA  VAL P 155      18.256  -5.081  23.437  0.00  0.00      PRO   
ATOM   2455  CB  VAL P 155      17.156  -4.048  24.937  0.00  0.00      PRO   
ATOM   2456  HB  VAL P 155      17.813  -4.619  25.627  0.00  0.00      PRO   
ATOM   2457  CG1 VAL P 155      16.922  -2.537  25.262  0.00  0.00      PRO   
ATOM   2458 HG11 VAL P 155      17.906  -2.125  25.573  0.00  0.00      PRO   
ATOM   2459 HG12 VAL P 155      16.444  -1.911  24.478  0.00  0.00      PRO   
ATOM   2460 HG13 VAL P 155      16.339  -2.356  26.190  0.00  0.00      PRO   
ATOM   2461  CG2 VAL P 155      15.818  -4.753  24.835  0.00  0.00      PRO   
ATOM   2462 HG21 VAL P 155      14.918  -4.259  24.409  0.00  0.00      PRO   
ATOM   2463 HG22 VAL P 155      15.893  -5.758  24.368  0.00  0.00      PRO   
ATOM   2464 HG23 VAL P 155      15.546  -5.054  25.869  0.00  0.00      PRO   
ATOM   2465  C   VAL P 155      17.154  -3.691  22.403  0.00  0.00      PRO   
ATOM   2466  O   VAL P 155      17.055  -2.508  22.008  0.00  0.00      PRO   
ATOM   2467  N   GLY P 156      16.738  -4.765  21.779  0.00  0.00      PRO   
ATOM   2468  HN  GLY P 156      17.162  -5.645  21.980  0.00  0.00      PRO   
ATOM   2469  CA  GLY P 156      15.958  -4.747  20.517  0.00  0.00      PRO   
ATOM   2470  HA1 GLY P 156      15.259  -3.927  20.589  0.00  0.00      PRO   
ATOM   2471  HA2 GLY P 156      15.447  -5.697  20.450  0.00  0.00      PRO   
ATOM   2472  C   GLY P 156      16.810  -4.679  19.314  0.00  0.00      PRO   
ATOM   2473  O   GLY P 156      16.379  -5.054  18.251  0.00  0.00      PRO   
ATOM   2474  N   ASP P 157      18.086  -4.181  19.404  0.00  0.00      PRO   
ATOM   2475  HN  ASP P 157      18.128  -3.664  20.256  0.00  0.00      PRO   
ATOM   2476  CA  ASP P 157      19.030  -4.165  18.295  0.00  0.00      PRO   
ATOM   2477  HA  ASP P 157      18.431  -3.906  17.434  0.00  0.00      PRO   
ATOM   2478  CB  ASP P 157      20.271  -3.382  18.637  0.00  0.00      PRO   
ATOM   2479  HB1 ASP P 157      20.654  -3.956  19.509  0.00  0.00      PRO   
ATOM   2480  HB2 ASP P 157      21.070  -3.538  17.881  0.00  0.00      PRO   
ATOM   2481  CG  ASP P 157      20.102  -1.925  18.847  0.00  0.00      PRO   
ATOM   2482  OD1 ASP P 157      19.176  -1.318  18.308  0.00  0.00      PRO   
ATOM   2483  OD2 ASP P 157      21.035  -1.280  19.439  0.00  0.00      PRO   
ATOM   2484  C   ASP P 157      19.428  -5.621  17.870  0.00  0.00      PRO   
ATOM   2485  O   ASP P 157      19.463  -6.533  18.622  0.00  0.00      PRO   
ATOM   2486  N   LYS P 158      19.720  -5.765  16.561  0.00  0.00      PRO   
ATOM   2487  HN  LYS P 158      19.518  -4.955  16.017  0.00  0.00      PRO   
ATOM   2488  CA  LYS P 158      20.192  -6.975  15.979  0.00  0.00      PRO   
ATOM   2489  HA  LYS P 158      20.419  -7.680  16.765  0.00  0.00      PRO   
ATOM   2490  CB  LYS P 158      19.023  -7.572  15.090  0.00  0.00      PRO   
ATOM   2491  HB1 LYS P 158      18.209  -7.937  15.752  0.00  0.00      PRO   
ATOM   2492  HB2 LYS P 158      18.597  -6.714  14.529  0.00  0.00      PRO   
ATOM   2493  CG  LYS P 158      19.375  -8.715  14.140  0.00  0.00      PRO   
ATOM   2494  HG1 LYS P 158      20.181  -9.244  14.692  0.00  0.00      PRO   
ATOM   2495  HG2 LYS P 158      18.494  -9.391  14.181  0.00  0.00      PRO   
ATOM   2496  CD  LYS P 158      19.841  -8.551  12.729  0.00  0.00      PRO   
ATOM   2497  HD1 LYS P 158      20.855  -8.097  12.724  0.00  0.00      PRO   
ATOM   2498  HD2 LYS P 158      20.049  -9.521  12.229  0.00  0.00      PRO   
ATOM   2499  CE  LYS P 158      18.876  -7.730  11.781  0.00  0.00      PRO   
ATOM   2500  HE1 LYS P 158      18.680  -6.718  12.196  0.00  0.00      PRO   
ATOM   2501  HE2 LYS P 158      19.321  -7.679  10.764  0.00  0.00      PRO   
ATOM   2502  NZ  LYS P 158      17.564  -8.379  11.654  0.00  0.00      PRO   
ATOM   2503  HZ1 LYS P 158      17.040  -8.055  12.492  0.00  0.00      PRO   
ATOM   2504  HZ2 LYS P 158      17.102  -8.106  10.763  0.00  0.00      PRO   
ATOM   2505  HZ3 LYS P 158      17.643  -9.408  11.781  0.00  0.00      PRO   
ATOM   2506  C   LYS P 158      21.444  -6.721  15.213  0.00  0.00      PRO   
ATOM   2507  O   LYS P 158      21.595  -5.881  14.325  0.00  0.00      PRO   
ATOM   2508  N   VAL P 159      22.491  -7.325  15.604  0.00  0.00      PRO   
ATOM   2509  HN  VAL P 159      22.457  -7.926  16.399  0.00  0.00      PRO   
ATOM   2510  CA  VAL P 159      23.785  -7.142  14.973  0.00  0.00      PRO   
ATOM   2511  HA  VAL P 159      23.888  -6.072  15.071  0.00  0.00      PRO   
ATOM   2512  CB  VAL P 159      24.916  -7.682  15.942  0.00  0.00      PRO   
ATOM   2513  HB  VAL P 159      25.831  -7.311  15.432  0.00  0.00      PRO   
ATOM   2514  CG1 VAL P 159      24.792  -7.069  17.273  0.00  0.00      PRO   
ATOM   2515 HG11 VAL P 159      25.579  -7.453  17.958  0.00  0.00      PRO   
ATOM   2516 HG12 VAL P 159      25.148  -6.018  17.339  0.00  0.00      PRO   
ATOM   2517 HG13 VAL P 159      23.782  -7.130  17.732  0.00  0.00      PRO   
ATOM   2518  CG2 VAL P 159      24.855  -9.216  16.027  0.00  0.00      PRO   
ATOM   2519 HG21 VAL P 159      25.639  -9.502  16.760  0.00  0.00      PRO   
ATOM   2520 HG22 VAL P 159      23.876  -9.525  16.452  0.00  0.00      PRO   
ATOM   2521 HG23 VAL P 159      24.992  -9.664  15.019  0.00  0.00      PRO   
ATOM   2522  C   VAL P 159      23.766  -7.758  13.560  0.00  0.00      PRO   
ATOM   2523  O   VAL P 159      23.392  -8.909  13.366  0.00  0.00      PRO   
ATOM   2524  N   PRO P 160      24.155  -6.956  12.565  0.00  0.00      PRO   
ATOM   2525  CD  PRO P 160      24.597  -5.586  12.734  0.00  0.00      PRO   
ATOM   2526  HD1 PRO P 160      25.473  -5.507  13.413  0.00  0.00      PRO   
ATOM   2527  HD2 PRO P 160      23.750  -5.016  13.173  0.00  0.00      PRO   
ATOM   2528  CA  PRO P 160      24.254  -7.370  11.169  0.00  0.00      PRO   
ATOM   2529  HA  PRO P 160      23.448  -7.994  10.811  0.00  0.00      PRO   
ATOM   2530  CB  PRO P 160      24.349  -6.051  10.371  0.00  0.00      PRO   
ATOM   2531  HB1 PRO P 160      23.329  -5.655  10.182  0.00  0.00      PRO   
ATOM   2532  HB2 PRO P 160      24.869  -6.231   9.406  0.00  0.00      PRO   
ATOM   2533  CG  PRO P 160      25.124  -5.143  11.358  0.00  0.00      PRO   
ATOM   2534  HG1 PRO P 160      25.044  -4.107  10.966  0.00  0.00      PRO   
ATOM   2535  HG2 PRO P 160      26.222  -5.314  11.344  0.00  0.00      PRO   
ATOM   2536  C   PRO P 160      25.546  -8.154  10.837  0.00  0.00      PRO   
ATOM   2537  O   PRO P 160      25.818  -8.408   9.684  0.00  0.00      PRO   
ATOM   2538  N   ALA P 161      26.401  -8.453  11.827  0.00  0.00      PRO   
ATOM   2539  HN  ALA P 161      26.312  -8.329  12.812  0.00  0.00      PRO   
ATOM   2540  CA  ALA P 161      27.722  -9.017  11.719  0.00  0.00      PRO   
ATOM   2541  HA  ALA P 161      27.633  -9.871  11.063  0.00  0.00      PRO   
ATOM   2542  CB  ALA P 161      28.545  -7.852  11.146  0.00  0.00      PRO   
ATOM   2543  HB1 ALA P 161      29.606  -8.104  11.358  0.00  0.00      PRO   
ATOM   2544  HB2 ALA P 161      28.343  -7.733  10.060  0.00  0.00      PRO   
ATOM   2545  HB3 ALA P 161      28.466  -6.903  11.719  0.00  0.00      PRO   
ATOM   2546  C   ALA P 161      28.114  -9.359  13.101  0.00  0.00      PRO   
ATOM   2547  O   ALA P 161      27.364  -9.064  14.010  0.00  0.00      PRO   
ATOM   2548  N   ASP P 162      29.278  -9.999  13.283  0.00  0.00      PRO   
ATOM   2549  HN  ASP P 162      29.798 -10.222  12.462  0.00  0.00      PRO   
ATOM   2550  CA  ASP P 162      29.852 -10.278  14.605  0.00  0.00      PRO   
ATOM   2551  HA  ASP P 162      29.050 -10.600  15.253  0.00  0.00      PRO   
ATOM   2552  CB  ASP P 162      30.830 -11.443  14.428  0.00  0.00      PRO   
ATOM   2553  HB1 ASP P 162      31.501 -11.038  13.641  0.00  0.00      PRO   
ATOM   2554  HB2 ASP P 162      31.561 -11.741  15.209  0.00  0.00      PRO   
ATOM   2555  CG  ASP P 162      30.214 -12.799  13.945  0.00  0.00      PRO   
ATOM   2556  OD1 ASP P 162      31.080 -13.737  13.874  0.00  0.00      PRO   
ATOM   2557  OD2 ASP P 162      28.989 -12.941  13.659  0.00  0.00      PRO   
ATOM   2558  C   ASP P 162      30.577  -9.104  15.223  0.00  0.00      PRO   
ATOM   2559  O   ASP P 162      31.433  -8.403  14.703  0.00  0.00      PRO   
ATOM   2560  N   ILE P 163      30.077  -8.805  16.478  0.00  0.00      PRO   
ATOM   2561  HN  ILE P 163      29.318  -9.310  16.880  0.00  0.00      PRO   
ATOM   2562  CA  ILE P 163      30.528  -7.696  17.290  0.00  0.00      PRO   
ATOM   2563  HA  ILE P 163      31.298  -7.181  16.734  0.00  0.00      PRO   
ATOM   2564  CB  ILE P 163      29.385  -6.796  17.622  0.00  0.00      PRO   
ATOM   2565  HB  ILE P 163      28.637  -7.242  18.312  0.00  0.00      PRO   
ATOM   2566  CG2 ILE P 163      29.877  -5.492  18.286  0.00  0.00      PRO   
ATOM   2567 HG21 ILE P 163      30.439  -4.874  17.554  0.00  0.00      PRO   
ATOM   2568 HG22 ILE P 163      29.096  -4.863  18.763  0.00  0.00      PRO   
ATOM   2569 HG23 ILE P 163      30.588  -5.755  19.099  0.00  0.00      PRO   
ATOM   2570  CG1 ILE P 163      28.692  -6.412  16.265  0.00  0.00      PRO   
ATOM   2571 HG11 ILE P 163      29.441  -6.127  15.496  0.00  0.00      PRO   
ATOM   2572 HG12 ILE P 163      28.161  -7.253  15.769  0.00  0.00      PRO   
ATOM   2573  CD  ILE P 163      27.689  -5.243  16.373  0.00  0.00      PRO   
ATOM   2574  HD1 ILE P 163      27.061  -5.479  17.258  0.00  0.00      PRO   
ATOM   2575  HD2 ILE P 163      28.206  -4.260  16.412  0.00  0.00      PRO   
ATOM   2576  HD3 ILE P 163      27.138  -5.205  15.409  0.00  0.00      PRO   
ATOM   2577  C   ILE P 163      31.144  -8.175  18.596  0.00  0.00      PRO   
ATOM   2578  O   ILE P 163      30.648  -9.126  19.210  0.00  0.00      PRO   
ATOM   2579  N   ARG P 164      32.356  -7.714  18.899  0.00  0.00      PRO   
ATOM   2580  HN  ARG P 164      32.782  -7.068  18.269  0.00  0.00      PRO   
ATOM   2581  CA  ARG P 164      32.990  -7.945  20.185  0.00  0.00      PRO   
ATOM   2582  HA  ARG P 164      32.604  -8.797  20.724  0.00  0.00      PRO   
ATOM   2583  CB  ARG P 164      34.533  -8.137  19.970  0.00  0.00      PRO   
ATOM   2584  HB1 ARG P 164      34.820  -9.069  19.437  0.00  0.00      PRO   
ATOM   2585  HB2 ARG P 164      34.822  -7.357  19.233  0.00  0.00      PRO   
ATOM   2586  CG  ARG P 164      35.564  -7.985  21.128  0.00  0.00      PRO   
ATOM   2587  HG1 ARG P 164      36.558  -8.179  20.673  0.00  0.00      PRO   
ATOM   2588  HG2 ARG P 164      35.438  -6.953  21.521  0.00  0.00      PRO   
ATOM   2589  CD  ARG P 164      35.410  -8.987  22.289  0.00  0.00      PRO   
ATOM   2590  HD1 ARG P 164      34.641  -8.732  23.048  0.00  0.00      PRO   
ATOM   2591  HD2 ARG P 164      35.177 -10.015  21.938  0.00  0.00      PRO   
ATOM   2592  NE  ARG P 164      36.721  -9.057  22.932  0.00  0.00      PRO   
ATOM   2593  HE  ARG P 164      37.321  -9.759  22.546  0.00  0.00      PRO   
ATOM   2594  CZ  ARG P 164      36.996  -8.683  24.141  0.00  0.00      PRO   
ATOM   2595  NH1 ARG P 164      36.309  -7.867  24.887  0.00  0.00      PRO   
ATOM   2596 HH11 ARG P 164      36.457  -7.883  25.876  0.00  0.00      PRO   
ATOM   2597 HH12 ARG P 164      35.398  -7.647  24.539  0.00  0.00      PRO   
ATOM   2598  NH2 ARG P 164      38.030  -9.250  24.749  0.00  0.00      PRO   
ATOM   2599 HH21 ARG P 164      38.192  -8.826  25.640  0.00  0.00      PRO   
ATOM   2600 HH22 ARG P 164      38.697  -9.792  24.238  0.00  0.00      PRO   
ATOM   2601  C   ARG P 164      32.784  -6.770  21.137  0.00  0.00      PRO   
ATOM   2602  O   ARG P 164      33.088  -5.588  20.947  0.00  0.00      PRO   
ATOM   2603  N   ILE P 165      32.145  -7.013  22.270  0.00  0.00      PRO   
ATOM   2604  HN  ILE P 165      31.772  -7.926  22.414  0.00  0.00      PRO   
ATOM   2605  CA  ILE P 165      31.934  -5.944  23.228  0.00  0.00      PRO   
ATOM   2606  HA  ILE P 165      31.717  -5.030  22.695  0.00  0.00      PRO   
ATOM   2607  CB  ILE P 165      30.812  -6.266  24.128  0.00  0.00      PRO   
ATOM   2608  HB  ILE P 165      30.803  -5.612  25.025  0.00  0.00      PRO   
ATOM   2609  CG2 ILE P 165      29.583  -6.006  23.280  0.00  0.00      PRO   
ATOM   2610 HG21 ILE P 165      28.626  -6.078  23.840  0.00  0.00      PRO   
ATOM   2611 HG22 ILE P 165      29.713  -5.019  22.786  0.00  0.00      PRO   
ATOM   2612 HG23 ILE P 165      29.530  -6.677  22.397  0.00  0.00      PRO   
ATOM   2613  CG1 ILE P 165      30.853  -7.772  24.579  0.00  0.00      PRO   
ATOM   2614 HG11 ILE P 165      30.660  -8.426  23.702  0.00  0.00      PRO   
ATOM   2615 HG12 ILE P 165      31.878  -7.878  24.994  0.00  0.00      PRO   
ATOM   2616  CD  ILE P 165      29.846  -8.093  25.729  0.00  0.00      PRO   
ATOM   2617  HD1 ILE P 165      29.604  -7.122  26.212  0.00  0.00      PRO   
ATOM   2618  HD2 ILE P 165      28.882  -8.434  25.294  0.00  0.00      PRO   
ATOM   2619  HD3 ILE P 165      30.257  -8.849  26.431  0.00  0.00      PRO   
ATOM   2620  C   ILE P 165      33.214  -5.701  24.075  0.00  0.00      PRO   
ATOM   2621  O   ILE P 165      33.860  -6.617  24.539  0.00  0.00      PRO   
ATOM   2622  N   LEU P 166      33.560  -4.427  24.271  0.00  0.00      PRO   
ATOM   2623  HN  LEU P 166      32.936  -3.844  23.756  0.00  0.00      PRO   
ATOM   2624  CA  LEU P 166      34.750  -4.004  24.960  0.00  0.00      PRO   
ATOM   2625  HA  LEU P 166      35.486  -4.729  25.274  0.00  0.00      PRO   
ATOM   2626  CB  LEU P 166      35.437  -2.987  23.942  0.00  0.00      PRO   
ATOM   2627  HB1 LEU P 166      34.613  -2.301  23.654  0.00  0.00      PRO   
ATOM   2628  HB2 LEU P 166      36.256  -2.508  24.520  0.00  0.00      PRO   
ATOM   2629  CG  LEU P 166      35.946  -3.643  22.623  0.00  0.00      PRO   
ATOM   2630  HG  LEU P 166      35.193  -4.348  22.209  0.00  0.00      PRO   
ATOM   2631  CD1 LEU P 166      36.108  -2.593  21.472  0.00  0.00      PRO   
ATOM   2632 HD11 LEU P 166      36.919  -1.870  21.704  0.00  0.00      PRO   
ATOM   2633 HD12 LEU P 166      36.472  -2.975  20.494  0.00  0.00      PRO   
ATOM   2634 HD13 LEU P 166      35.130  -2.089  21.323  0.00  0.00      PRO   
ATOM   2635  CD2 LEU P 166      37.301  -4.406  22.719  0.00  0.00      PRO   
ATOM   2636 HD21 LEU P 166      37.486  -4.724  21.671  0.00  0.00      PRO   
ATOM   2637 HD22 LEU P 166      38.024  -3.581  22.897  0.00  0.00      PRO   
ATOM   2638 HD23 LEU P 166      37.370  -5.290  23.388  0.00  0.00      PRO   
ATOM   2639  C   LEU P 166      34.337  -3.288  26.265  0.00  0.00      PRO   
ATOM   2640  O   LEU P 166      35.144  -3.137  27.169  0.00  0.00      PRO   
ATOM   2641  N   SER P 167      33.114  -2.773  26.373  0.00  0.00      PRO   
ATOM   2642  HN  SER P 167      32.456  -2.755  25.625  0.00  0.00      PRO   
ATOM   2643  CA  SER P 167      32.734  -1.944  27.485  0.00  0.00      PRO   
ATOM   2644  HA  SER P 167      33.107  -2.419  28.380  0.00  0.00      PRO   
ATOM   2645  CB  SER P 167      33.120  -0.519  27.423  0.00  0.00      PRO   
ATOM   2646  HB1 SER P 167      34.229  -0.585  27.408  0.00  0.00      PRO   
ATOM   2647  HB2 SER P 167      32.734   0.038  26.543  0.00  0.00      PRO   
ATOM   2648  OG  SER P 167      32.794   0.237  28.589  0.00  0.00      PRO   
ATOM   2649  HG1 SER P 167      33.619   0.193  29.078  0.00  0.00      PRO   
ATOM   2650  C   SER P 167      31.235  -2.050  27.674  0.00  0.00      PRO   
ATOM   2651  O   SER P 167      30.420  -1.858  26.774  0.00  0.00      PRO   
ATOM   2652  N   ILE P 168      30.764  -2.409  28.859  0.00  0.00      PRO   
ATOM   2653  HN  ILE P 168      31.388  -2.456  29.635  0.00  0.00      PRO   
ATOM   2654  CA  ILE P 168      29.337  -2.428  29.194  0.00  0.00      PRO   
ATOM   2655  HA  ILE P 168      28.852  -2.617  28.247  0.00  0.00      PRO   
ATOM   2656  CB  ILE P 168      28.870  -3.567  30.107  0.00  0.00      PRO   
ATOM   2657  HB  ILE P 168      29.375  -4.495  29.762  0.00  0.00      PRO   
ATOM   2658  CG2 ILE P 168      29.357  -3.343  31.541  0.00  0.00      PRO   
ATOM   2659 HG21 ILE P 168      28.731  -2.558  32.017  0.00  0.00      PRO   
ATOM   2660 HG22 ILE P 168      29.112  -4.217  32.182  0.00  0.00      PRO   
ATOM   2661 HG23 ILE P 168      30.426  -3.040  31.569  0.00  0.00      PRO   
ATOM   2662  CG1 ILE P 168      27.364  -3.805  29.974  0.00  0.00      PRO   
ATOM   2663 HG11 ILE P 168      26.812  -2.973  30.461  0.00  0.00      PRO   
ATOM   2664 HG12 ILE P 168      27.100  -3.897  28.899  0.00  0.00      PRO   
ATOM   2665  CD  ILE P 168      26.964  -5.167  30.504  0.00  0.00      PRO   
ATOM   2666  HD1 ILE P 168      25.889  -5.251  30.772  0.00  0.00      PRO   
ATOM   2667  HD2 ILE P 168      27.319  -5.998  29.858  0.00  0.00      PRO   
ATOM   2668  HD3 ILE P 168      27.401  -5.349  31.509  0.00  0.00      PRO   
ATOM   2669  C   ILE P 168      28.846  -1.082  29.788  0.00  0.00      PRO   
ATOM   2670  O   ILE P 168      29.556  -0.415  30.551  0.00  0.00      PRO   
ATOM   2671  N   LYS P 169      27.594  -0.699  29.444  0.00  0.00      PRO   
ATOM   2672  HN  LYS P 169      27.057  -1.255  28.814  0.00  0.00      PRO   
ATOM   2673  CA  LYS P 169      26.945   0.562  29.851  0.00  0.00      PRO   
ATOM   2674  HA  LYS P 169      27.602   1.098  30.520  0.00  0.00      PRO   
ATOM   2675  CB  LYS P 169      26.589   1.431  28.655  0.00  0.00      PRO   
ATOM   2676  HB1 LYS P 169      25.839   0.942  27.997  0.00  0.00      PRO   
ATOM   2677  HB2 LYS P 169      26.279   2.452  28.964  0.00  0.00      PRO   
ATOM   2678  CG  LYS P 169      27.846   1.656  27.850  0.00  0.00      PRO   
ATOM   2679  HG1 LYS P 169      28.614   2.027  28.562  0.00  0.00      PRO   
ATOM   2680  HG2 LYS P 169      28.307   0.730  27.443  0.00  0.00      PRO   
ATOM   2681  CD  LYS P 169      27.722   2.663  26.736  0.00  0.00      PRO   
ATOM   2682  HD1 LYS P 169      27.160   2.234  25.879  0.00  0.00      PRO   
ATOM   2683  HD2 LYS P 169      26.974   3.378  27.141  0.00  0.00      PRO   
ATOM   2684  CE  LYS P 169      28.960   3.361  26.371  0.00  0.00      PRO   
ATOM   2685  HE1 LYS P 169      29.561   3.647  27.261  0.00  0.00      PRO   
ATOM   2686  HE2 LYS P 169      29.590   2.733  25.705  0.00  0.00      PRO   
ATOM   2687  NZ  LYS P 169      28.756   4.616  25.597  0.00  0.00      PRO   
ATOM   2688  HZ1 LYS P 169      28.141   4.320  24.812  0.00  0.00      PRO   
ATOM   2689  HZ2 LYS P 169      28.369   5.327  26.250  0.00  0.00      PRO   
ATOM   2690  HZ3 LYS P 169      29.652   4.967  25.203  0.00  0.00      PRO   
ATOM   2691  C   LYS P 169      25.696   0.297  30.643  0.00  0.00      PRO   
ATOM   2692  O   LYS P 169      24.677   1.024  30.569  0.00  0.00      PRO   
ATOM   2693  N   SER P 170      25.712  -0.747  31.494  0.00  0.00      PRO   
ATOM   2694  HN  SER P 170      26.525  -1.310  31.625  0.00  0.00      PRO   
ATOM   2695  CA  SER P 170      24.455  -1.296  32.000  0.00  0.00      PRO   
ATOM   2696  HA  SER P 170      23.895  -0.434  32.329  0.00  0.00      PRO   
ATOM   2697  CB  SER P 170      23.555  -1.947  30.941  0.00  0.00      PRO   
ATOM   2698  HB1 SER P 170      22.599  -2.350  31.339  0.00  0.00      PRO   
ATOM   2699  HB2 SER P 170      23.051  -1.277  30.213  0.00  0.00      PRO   
ATOM   2700  OG  SER P 170      24.277  -2.927  30.237  0.00  0.00      PRO   
ATOM   2701  HG1 SER P 170      24.893  -2.448  29.678  0.00  0.00      PRO   
ATOM   2702  C   SER P 170      24.576  -2.179  33.188  0.00  0.00      PRO   
ATOM   2703  O   SER P 170      25.670  -2.633  33.484  0.00  0.00      PRO   
ATOM   2704  N   THR P 171      23.449  -2.531  33.859  0.00  0.00      PRO   
ATOM   2705  HN  THR P 171      22.611  -2.033  33.646  0.00  0.00      PRO   
ATOM   2706  CA  THR P 171      23.430  -3.595  34.825  0.00  0.00      PRO   
ATOM   2707  HA  THR P 171      24.106  -3.311  35.617  0.00  0.00      PRO   
ATOM   2708  CB  THR P 171      22.060  -3.816  35.443  0.00  0.00      PRO   
ATOM   2709  HB  THR P 171      22.231  -4.582  36.230  0.00  0.00      PRO   
ATOM   2710  OG1 THR P 171      21.094  -4.153  34.468  0.00  0.00      PRO   
ATOM   2711  HG1 THR P 171      20.265  -4.022  34.934  0.00  0.00      PRO   
ATOM   2712  CG2 THR P 171      21.550  -2.519  36.208  0.00  0.00      PRO   
ATOM   2713 HG21 THR P 171      20.594  -2.861  36.658  0.00  0.00      PRO   
ATOM   2714 HG22 THR P 171      22.240  -2.262  37.040  0.00  0.00      PRO   
ATOM   2715 HG23 THR P 171      21.308  -1.756  35.438  0.00  0.00      PRO   
ATOM   2716  C   THR P 171      23.887  -4.923  34.301  0.00  0.00      PRO   
ATOM   2717  O   THR P 171      24.589  -5.643  35.018  0.00  0.00      PRO   
ATOM   2718  N   THR P 172      23.469  -5.360  33.072  0.00  0.00      PRO   
ATOM   2719  HN  THR P 172      22.791  -4.749  32.672  0.00  0.00      PRO   
ATOM   2720  CA  THR P 172      23.721  -6.682  32.520  0.00  0.00      PRO   
ATOM   2721  HA  THR P 172      24.793  -6.761  32.423  0.00  0.00      PRO   
ATOM   2722  CB  THR P 172      23.136  -7.829  33.306  0.00  0.00      PRO   
ATOM   2723  HB  THR P 172      23.620  -7.838  34.306  0.00  0.00      PRO   
ATOM   2724  OG1 THR P 172      23.188  -9.094  32.670  0.00  0.00      PRO   
ATOM   2725  HG1 THR P 172      24.083  -9.435  32.598  0.00  0.00      PRO   
ATOM   2726  CG2 THR P 172      21.638  -7.619  33.642  0.00  0.00      PRO   
ATOM   2727 HG21 THR P 172      21.151  -8.589  33.882  0.00  0.00      PRO   
ATOM   2728 HG22 THR P 172      21.385  -6.867  34.419  0.00  0.00      PRO   
ATOM   2729 HG23 THR P 172      20.984  -7.484  32.754  0.00  0.00      PRO   
ATOM   2730  C   THR P 172      23.282  -6.678  31.101  0.00  0.00      PRO   
ATOM   2731  O   THR P 172      22.302  -6.018  30.762  0.00  0.00      PRO   
ATOM   2732  N   LEU P 173      23.927  -7.354  30.230  0.00  0.00      PRO   
ATOM   2733  HN  LEU P 173      24.828  -7.687  30.496  0.00  0.00      PRO   
ATOM   2734  CA  LEU P 173      23.525  -7.576  28.814  0.00  0.00      PRO   
ATOM   2735  HA  LEU P 173      22.544  -7.233  28.518  0.00  0.00      PRO   
ATOM   2736  CB  LEU P 173      24.608  -6.949  27.987  0.00  0.00      PRO   
ATOM   2737  HB1 LEU P 173      24.732  -5.935  28.423  0.00  0.00      PRO   
ATOM   2738  HB2 LEU P 173      25.590  -7.468  27.985  0.00  0.00      PRO   
ATOM   2739  CG  LEU P 173      24.279  -6.772  26.500  0.00  0.00      PRO   
ATOM   2740  HG  LEU P 173      23.252  -6.366  26.375  0.00  0.00      PRO   
ATOM   2741  CD1 LEU P 173      25.318  -5.897  25.834  0.00  0.00      PRO   
ATOM   2742 HD11 LEU P 173      25.051  -5.670  24.780  0.00  0.00      PRO   
ATOM   2743 HD12 LEU P 173      25.294  -4.975  26.454  0.00  0.00      PRO   
ATOM   2744 HD13 LEU P 173      26.350  -6.305  25.770  0.00  0.00      PRO   
ATOM   2745  CD2 LEU P 173      24.222  -7.965  25.546  0.00  0.00      PRO   
ATOM   2746 HD21 LEU P 173      23.379  -8.626  25.842  0.00  0.00      PRO   
ATOM   2747 HD22 LEU P 173      24.223  -7.648  24.481  0.00  0.00      PRO   
ATOM   2748 HD23 LEU P 173      25.154  -8.559  25.666  0.00  0.00      PRO   
ATOM   2749  C   LEU P 173      23.467  -9.058  28.606  0.00  0.00      PRO   
ATOM   2750  O   LEU P 173      24.251  -9.827  29.153  0.00  0.00      PRO   
ATOM   2751  N   ARG P 174      22.381  -9.509  27.921  0.00  0.00      PRO   
ATOM   2752  HN  ARG P 174      21.608  -8.972  27.592  0.00  0.00      PRO   
ATOM   2753  CA  ARG P 174      22.113 -10.942  27.598  0.00  0.00      PRO   
ATOM   2754  HA  ARG P 174      23.001 -11.538  27.449  0.00  0.00      PRO   
ATOM   2755  CB  ARG P 174      21.253 -11.589  28.722  0.00  0.00      PRO   
ATOM   2756  HB1 ARG P 174      20.169 -11.364  28.631  0.00  0.00      PRO   
ATOM   2757  HB2 ARG P 174      21.331 -12.694  28.635  0.00  0.00      PRO   
ATOM   2758  CG  ARG P 174      21.673 -11.249  30.131  0.00  0.00      PRO   
ATOM   2759  HG1 ARG P 174      22.766 -11.227  30.328  0.00  0.00      PRO   
ATOM   2760  HG2 ARG P 174      21.349 -10.198  30.289  0.00  0.00      PRO   
ATOM   2761  CD  ARG P 174      21.116 -12.091  31.246  0.00  0.00      PRO   
ATOM   2762  HD1 ARG P 174      20.024 -12.037  31.049  0.00  0.00      PRO   
ATOM   2763  HD2 ARG P 174      21.463 -13.136  31.103  0.00  0.00      PRO   
ATOM   2764  NE  ARG P 174      21.541 -11.513  32.599  0.00  0.00      PRO   
ATOM   2765  HE  ARG P 174      22.058 -10.658  32.610  0.00  0.00      PRO   
ATOM   2766  CZ  ARG P 174      21.284 -12.075  33.771  0.00  0.00      PRO   
ATOM   2767  NH1 ARG P 174      20.595 -13.189  33.797  0.00  0.00      PRO   
ATOM   2768 HH11 ARG P 174      20.295 -13.563  34.675  0.00  0.00      PRO   
ATOM   2769 HH12 ARG P 174      20.190 -13.493  32.934  0.00  0.00      PRO   
ATOM   2770  NH2 ARG P 174      21.807 -11.685  34.878  0.00  0.00      PRO   
ATOM   2771 HH21 ARG P 174      21.848 -12.388  35.589  0.00  0.00      PRO   
ATOM   2772 HH22 ARG P 174      22.609 -11.093  34.807  0.00  0.00      PRO   
ATOM   2773  C   ARG P 174      21.277 -10.936  26.337  0.00  0.00      PRO   
ATOM   2774  O   ARG P 174      20.481 -10.057  26.110  0.00  0.00      PRO   
ATOM   2775  N   VAL P 175      21.447 -11.925  25.442  0.00  0.00      PRO   
ATOM   2776  HN  VAL P 175      22.007 -12.741  25.563  0.00  0.00      PRO   
ATOM   2777  CA  VAL P 175      20.882 -12.060  24.145  0.00  0.00      PRO   
ATOM   2778  HA  VAL P 175      20.653 -11.050  23.838  0.00  0.00      PRO   
ATOM   2779  CB  VAL P 175      21.815 -12.645  23.095  0.00  0.00      PRO   
ATOM   2780  HB  VAL P 175      21.226 -12.687  22.154  0.00  0.00      PRO   
ATOM   2781  CG1 VAL P 175      23.021 -11.683  22.864  0.00  0.00      PRO   
ATOM   2782 HG11 VAL P 175      23.688 -12.043  22.052  0.00  0.00      PRO   
ATOM   2783 HG12 VAL P 175      22.765 -10.666  22.497  0.00  0.00      PRO   
ATOM   2784 HG13 VAL P 175      23.615 -11.563  23.796  0.00  0.00      PRO   
ATOM   2785  CG2 VAL P 175      22.291 -14.053  23.409  0.00  0.00      PRO   
ATOM   2786 HG21 VAL P 175      22.799 -14.090  24.396  0.00  0.00      PRO   
ATOM   2787 HG22 VAL P 175      21.346 -14.618  23.558  0.00  0.00      PRO   
ATOM   2788 HG23 VAL P 175      22.927 -14.591  22.675  0.00  0.00      PRO   
ATOM   2789  C   VAL P 175      19.594 -12.785  24.323  0.00  0.00      PRO   
ATOM   2790  O   VAL P 175      19.333 -13.461  25.330  0.00  0.00      PRO   
ATOM   2791  N   ASP P 176      18.723 -12.685  23.348  0.00  0.00      PRO   
ATOM   2792  HN  ASP P 176      18.883 -12.088  22.565  0.00  0.00      PRO   
ATOM   2793  CA  ASP P 176      17.710 -13.731  23.205  0.00  0.00      PRO   
ATOM   2794  HA  ASP P 176      17.282 -14.072  24.136  0.00  0.00      PRO   
ATOM   2795  CB  ASP P 176      16.579 -13.056  22.388  0.00  0.00      PRO   
ATOM   2796  HB1 ASP P 176      16.208 -12.234  23.036  0.00  0.00      PRO   
ATOM   2797  HB2 ASP P 176      16.852 -12.697  21.372  0.00  0.00      PRO   
ATOM   2798  CG  ASP P 176      15.425 -14.100  22.218  0.00  0.00      PRO   
ATOM   2799  OD1 ASP P 176      15.039 -14.855  23.099  0.00  0.00      PRO   
ATOM   2800  OD2 ASP P 176      14.854 -14.110  21.091  0.00  0.00      PRO   
ATOM   2801  C   ASP P 176      18.280 -14.961  22.419  0.00  0.00      PRO   
ATOM   2802  O   ASP P 176      19.085 -14.789  21.534  0.00  0.00      PRO   
ATOM   2803  N   GLN P 177      17.960 -16.157  22.891  0.00  0.00      PRO   
ATOM   2804  HN  GLN P 177      17.632 -16.270  23.826  0.00  0.00      PRO   
ATOM   2805  CA  GLN P 177      18.234 -17.446  22.250  0.00  0.00      PRO   
ATOM   2806  HA  GLN P 177      18.581 -17.341  21.233  0.00  0.00      PRO   
ATOM   2807  CB  GLN P 177      19.361 -18.206  22.999  0.00  0.00      PRO   
ATOM   2808  HB1 GLN P 177      19.008 -18.282  24.050  0.00  0.00      PRO   
ATOM   2809  HB2 GLN P 177      19.428 -19.216  22.541  0.00  0.00      PRO   
ATOM   2810  CG  GLN P 177      20.855 -17.685  23.062  0.00  0.00      PRO   
ATOM   2811  HG1 GLN P 177      20.894 -16.647  23.455  0.00  0.00      PRO   
ATOM   2812  HG2 GLN P 177      21.446 -18.387  23.687  0.00  0.00      PRO   
ATOM   2813  CD  GLN P 177      21.673 -17.805  21.760  0.00  0.00      PRO   
ATOM   2814  OE1 GLN P 177      22.422 -18.731  21.458  0.00  0.00      PRO   
ATOM   2815  NE2 GLN P 177      21.470 -16.833  20.858  0.00  0.00      PRO   
ATOM   2816 HE21 GLN P 177      22.091 -16.796  20.075  0.00  0.00      PRO   
ATOM   2817 HE22 GLN P 177      20.782 -16.112  20.943  0.00  0.00      PRO   
ATOM   2818  C   GLN P 177      16.960 -18.287  22.092  0.00  0.00      PRO   
ATOM   2819  O   GLN P 177      17.106 -19.420  21.624  0.00  0.00      PRO   
ATOM   2820  N   SER P 178      15.803 -17.881  22.542  0.00  0.00      PRO   
ATOM   2821  HN  SER P 178      15.847 -16.947  22.889  0.00  0.00      PRO   
ATOM   2822  CA  SER P 178      14.582 -18.683  22.774  0.00  0.00      PRO   
ATOM   2823  HA  SER P 178      14.906 -19.472  23.436  0.00  0.00      PRO   
ATOM   2824  CB  SER P 178      13.476 -17.797  23.405  0.00  0.00      PRO   
ATOM   2825  HB1 SER P 178      12.585 -18.376  23.728  0.00  0.00      PRO   
ATOM   2826  HB2 SER P 178      13.997 -17.578  24.361  0.00  0.00      PRO   
ATOM   2827  OG  SER P 178      13.101 -16.602  22.722  0.00  0.00      PRO   
ATOM   2828  HG1 SER P 178      13.814 -15.987  22.909  0.00  0.00      PRO   
ATOM   2829  C   SER P 178      13.865 -19.215  21.506  0.00  0.00      PRO   
ATOM   2830  O   SER P 178      13.233 -20.277  21.633  0.00  0.00      PRO   
ATOM   2831  N   ILE P 179      13.986 -18.643  20.337  0.00  0.00      PRO   
ATOM   2832  HN  ILE P 179      14.514 -17.825  20.122  0.00  0.00      PRO   
ATOM   2833  CA  ILE P 179      13.570 -19.109  19.092  0.00  0.00      PRO   
ATOM   2834  HA  ILE P 179      13.026 -20.028  19.254  0.00  0.00      PRO   
ATOM   2835  CB  ILE P 179      12.671 -18.092  18.467  0.00  0.00      PRO   
ATOM   2836  HB  ILE P 179      13.098 -17.068  18.528  0.00  0.00      PRO   
ATOM   2837  CG2 ILE P 179      12.382 -18.327  16.924  0.00  0.00      PRO   
ATOM   2838 HG21 ILE P 179      11.551 -17.716  16.510  0.00  0.00      PRO   
ATOM   2839 HG22 ILE P 179      13.285 -18.112  16.313  0.00  0.00      PRO   
ATOM   2840 HG23 ILE P 179      12.044 -19.371  16.751  0.00  0.00      PRO   
ATOM   2841  CG1 ILE P 179      11.278 -18.046  19.224  0.00  0.00      PRO   
ATOM   2842 HG11 ILE P 179      11.449 -17.528  20.192  0.00  0.00      PRO   
ATOM   2843 HG12 ILE P 179      10.677 -17.348  18.604  0.00  0.00      PRO   
ATOM   2844  CD  ILE P 179      10.472 -19.366  19.409  0.00  0.00      PRO   
ATOM   2845  HD1 ILE P 179      10.212 -19.885  18.461  0.00  0.00      PRO   
ATOM   2846  HD2 ILE P 179      11.025 -20.010  20.126  0.00  0.00      PRO   
ATOM   2847  HD3 ILE P 179       9.542 -19.090  19.950  0.00  0.00      PRO   
ATOM   2848  C   ILE P 179      14.765 -19.518  18.292  0.00  0.00      PRO   
ATOM   2849  O   ILE P 179      14.716 -20.385  17.385  0.00  0.00      PRO   
ATOM   2850  N   LEU P 180      15.939 -18.947  18.619  0.00  0.00      PRO   
ATOM   2851  HN  LEU P 180      16.009 -18.321  19.391  0.00  0.00      PRO   
ATOM   2852  CA  LEU P 180      17.227 -19.342  17.936  0.00  0.00      PRO   
ATOM   2853  HA  LEU P 180      17.120 -19.201  16.871  0.00  0.00      PRO   
ATOM   2854  CB  LEU P 180      18.384 -18.271  18.289  0.00  0.00      PRO   
ATOM   2855  HB1 LEU P 180      17.924 -17.276  18.104  0.00  0.00      PRO   
ATOM   2856  HB2 LEU P 180      18.578 -18.382  19.377  0.00  0.00      PRO   
ATOM   2857  CG  LEU P 180      19.705 -18.432  17.536  0.00  0.00      PRO   
ATOM   2858  HG  LEU P 180      19.436 -18.809  16.525  0.00  0.00      PRO   
ATOM   2859  CD1 LEU P 180      20.389 -17.069  17.375  0.00  0.00      PRO   
ATOM   2860 HD11 LEU P 180      19.872 -16.298  16.765  0.00  0.00      PRO   
ATOM   2861 HD12 LEU P 180      20.606 -16.570  18.344  0.00  0.00      PRO   
ATOM   2862 HD13 LEU P 180      21.373 -17.218  16.882  0.00  0.00      PRO   
ATOM   2863  CD2 LEU P 180      20.654 -19.533  18.009  0.00  0.00      PRO   
ATOM   2864 HD21 LEU P 180      21.545 -19.620  17.351  0.00  0.00      PRO   
ATOM   2865 HD22 LEU P 180      20.933 -19.107  18.996  0.00  0.00      PRO   
ATOM   2866 HD23 LEU P 180      20.196 -20.542  18.086  0.00  0.00      PRO   
ATOM   2867  C   LEU P 180      17.638 -20.778  18.169  0.00  0.00      PRO   
ATOM   2868  O   LEU P 180      17.927 -21.611  17.275  0.00  0.00      PRO   
ATOM   2869  N   THR P 181      17.587 -21.332  19.386  0.00  0.00      PRO   
ATOM   2870  HN  THR P 181      17.451 -20.714  20.156  0.00  0.00      PRO   
ATOM   2871  CA  THR P 181      18.007 -22.735  19.637  0.00  0.00      PRO   
ATOM   2872  HA  THR P 181      17.520 -23.311  18.864  0.00  0.00      PRO   
ATOM   2873  CB  THR P 181      19.509 -22.775  19.794  0.00  0.00      PRO   
ATOM   2874  HB  THR P 181      19.941 -22.590  18.787  0.00  0.00      PRO   
ATOM   2875  OG1 THR P 181      19.897 -24.075  20.131  0.00  0.00      PRO   
ATOM   2876  HG1 THR P 181      19.611 -24.230  21.035  0.00  0.00      PRO   
ATOM   2877  CG2 THR P 181      19.974 -21.801  20.857  0.00  0.00      PRO   
ATOM   2878 HG21 THR P 181      19.563 -20.790  20.650  0.00  0.00      PRO   
ATOM   2879 HG22 THR P 181      19.601 -22.109  21.857  0.00  0.00      PRO   
ATOM   2880 HG23 THR P 181      21.082 -21.883  20.898  0.00  0.00      PRO   
ATOM   2881  C   THR P 181      17.281 -23.265  20.875  0.00  0.00      PRO   
ATOM   2882  O   THR P 181      17.591 -24.365  21.354  0.00  0.00      PRO   
ATOM   2883  N   GLY P 182      16.228 -22.550  21.292  0.00  0.00      PRO   
ATOM   2884  HN  GLY P 182      16.004 -21.678  20.863  0.00  0.00      PRO   
ATOM   2885  CA  GLY P 182      15.451 -22.874  22.552  0.00  0.00      PRO   
ATOM   2886  HA1 GLY P 182      14.950 -23.797  22.301  0.00  0.00      PRO   
ATOM   2887  HA2 GLY P 182      14.869 -22.004  22.818  0.00  0.00      PRO   
ATOM   2888  C   GLY P 182      16.249 -23.071  23.844  0.00  0.00      PRO   
ATOM   2889  O   GLY P 182      17.323 -22.515  24.046  0.00  0.00      PRO   
ATOM   2890  N   GLU P 183      15.723 -23.919  24.766  0.00  0.00      PRO   
ATOM   2891  HN  GLU P 183      14.859 -24.401  24.641  0.00  0.00      PRO   
ATOM   2892  CA  GLU P 183      16.277 -24.014  26.133  0.00  0.00      PRO   
ATOM   2893  HA  GLU P 183      16.426 -23.021  26.530  0.00  0.00      PRO   
ATOM   2894  CB  GLU P 183      15.187 -24.463  27.134  0.00  0.00      PRO   
ATOM   2895  HB1 GLU P 183      14.866 -25.477  26.812  0.00  0.00      PRO   
ATOM   2896  HB2 GLU P 183      15.683 -24.638  28.113  0.00  0.00      PRO   
ATOM   2897  CG  GLU P 183      14.012 -23.510  27.211  0.00  0.00      PRO   
ATOM   2898  HG1 GLU P 183      14.276 -22.501  27.595  0.00  0.00      PRO   
ATOM   2899  HG2 GLU P 183      13.538 -23.368  26.216  0.00  0.00      PRO   
ATOM   2900  CD  GLU P 183      13.036 -24.133  28.202  0.00  0.00      PRO   
ATOM   2901  OE1 GLU P 183      12.086 -23.343  28.543  0.00  0.00      PRO   
ATOM   2902  OE2 GLU P 183      13.047 -25.273  28.700  0.00  0.00      PRO   
ATOM   2903  C   GLU P 183      17.573 -24.803  26.114  0.00  0.00      PRO   
ATOM   2904  O   GLU P 183      17.843 -25.419  25.045  0.00  0.00      PRO   
ATOM   2905  N   SER P 184      18.245 -24.859  27.194  0.00  0.00      PRO   
ATOM   2906  HN  SER P 184      17.862 -24.423  28.005  0.00  0.00      PRO   
ATOM   2907  CA  SER P 184      19.569 -25.490  27.323  0.00  0.00      PRO   
ATOM   2908  HA  SER P 184      19.893 -25.328  28.340  0.00  0.00      PRO   
ATOM   2909  CB  SER P 184      19.611 -26.969  27.111  0.00  0.00      PRO   
ATOM   2910  HB1 SER P 184      19.078 -27.155  26.155  0.00  0.00      PRO   
ATOM   2911  HB2 SER P 184      20.635 -27.399  27.146  0.00  0.00      PRO   
ATOM   2912  OG  SER P 184      18.824 -27.703  28.005  0.00  0.00      PRO   
ATOM   2913  HG1 SER P 184      18.512 -27.090  28.676  0.00  0.00      PRO   
ATOM   2914  C   SER P 184      20.621 -24.719  26.464  0.00  0.00      PRO   
ATOM   2915  O   SER P 184      21.417 -25.236  25.654  0.00  0.00      PRO   
ATOM   2916  N   VAL P 185      20.675 -23.331  26.628  0.00  0.00      PRO   
ATOM   2917  HN  VAL P 185      19.959 -22.866  27.143  0.00  0.00      PRO   
ATOM   2918  CA  VAL P 185      21.648 -22.462  25.925  0.00  0.00      PRO   
ATOM   2919  HA  VAL P 185      22.489 -23.115  25.745  0.00  0.00      PRO   
ATOM   2920  CB  VAL P 185      20.993 -21.942  24.676  0.00  0.00      PRO   
ATOM   2921  HB  VAL P 185      20.693 -22.857  24.122  0.00  0.00      PRO   
ATOM   2922  CG1 VAL P 185      19.699 -21.143  24.966  0.00  0.00      PRO   
ATOM   2923 HG11 VAL P 185      18.998 -21.794  25.531  0.00  0.00      PRO   
ATOM   2924 HG12 VAL P 185      20.043 -20.328  25.638  0.00  0.00      PRO   
ATOM   2925 HG13 VAL P 185      19.180 -20.703  24.087  0.00  0.00      PRO   
ATOM   2926  CG2 VAL P 185      21.973 -21.224  23.726  0.00  0.00      PRO   
ATOM   2927 HG21 VAL P 185      22.541 -20.465  24.305  0.00  0.00      PRO   
ATOM   2928 HG22 VAL P 185      22.647 -21.967  23.250  0.00  0.00      PRO   
ATOM   2929 HG23 VAL P 185      21.496 -20.724  22.855  0.00  0.00      PRO   
ATOM   2930  C   VAL P 185      21.997 -21.351  26.907  0.00  0.00      PRO   
ATOM   2931  O   VAL P 185      21.321 -21.047  27.874  0.00  0.00      PRO   
ATOM   2932  N   SER P 186      23.132 -20.713  26.648  0.00  0.00      PRO   
ATOM   2933  HN  SER P 186      23.627 -20.954  25.817  0.00  0.00      PRO   
ATOM   2934  CA  SER P 186      23.692 -19.699  27.463  0.00  0.00      PRO   
ATOM   2935  HA  SER P 186      23.179 -19.784  28.410  0.00  0.00      PRO   
ATOM   2936  CB  SER P 186      25.248 -19.870  27.863  0.00  0.00      PRO   
ATOM   2937  HB1 SER P 186      25.379 -20.856  28.359  0.00  0.00      PRO   
ATOM   2938  HB2 SER P 186      25.831 -19.959  26.922  0.00  0.00      PRO   
ATOM   2939  OG  SER P 186      25.743 -18.800  28.674  0.00  0.00      PRO   
ATOM   2940  HG1 SER P 186      25.982 -18.059  28.113  0.00  0.00      PRO   
ATOM   2941  C   SER P 186      23.383 -18.328  26.874  0.00  0.00      PRO   
ATOM   2942  O   SER P 186      23.818 -18.120  25.711  0.00  0.00      PRO   
ATOM   2943  N   VAL P 187      22.722 -17.456  27.674  0.00  0.00      PRO   
ATOM   2944  HN  VAL P 187      22.377 -17.758  28.559  0.00  0.00      PRO   
ATOM   2945  CA  VAL P 187      22.266 -16.072  27.257  0.00  0.00      PRO   
ATOM   2946  HA  VAL P 187      22.337 -16.026  26.181  0.00  0.00      PRO   
ATOM   2947  CB  VAL P 187      20.836 -15.728  27.624  0.00  0.00      PRO   
ATOM   2948  HB  VAL P 187      20.587 -14.762  27.135  0.00  0.00      PRO   
ATOM   2949  CG1 VAL P 187      19.802 -16.779  27.010  0.00  0.00      PRO   
ATOM   2950 HG11 VAL P 187      20.194 -17.235  26.075  0.00  0.00      PRO   
ATOM   2951 HG12 VAL P 187      19.679 -17.597  27.751  0.00  0.00      PRO   
ATOM   2952 HG13 VAL P 187      18.875 -16.223  26.754  0.00  0.00      PRO   
ATOM   2953  CG2 VAL P 187      20.666 -15.620  29.117  0.00  0.00      PRO   
ATOM   2954 HG21 VAL P 187      21.371 -14.814  29.412  0.00  0.00      PRO   
ATOM   2955 HG22 VAL P 187      19.621 -15.401  29.423  0.00  0.00      PRO   
ATOM   2956 HG23 VAL P 187      20.922 -16.608  29.557  0.00  0.00      PRO   
ATOM   2957  C   VAL P 187      23.154 -14.981  27.679  0.00  0.00      PRO   
ATOM   2958  O   VAL P 187      23.199 -13.879  27.092  0.00  0.00      PRO   
ATOM   2959  N   ILE P 188      24.049 -15.224  28.636  0.00  0.00      PRO   
ATOM   2960  HN  ILE P 188      24.170 -16.130  29.034  0.00  0.00      PRO   
ATOM   2961  CA  ILE P 188      24.844 -14.309  29.322  0.00  0.00      PRO   
ATOM   2962  HA  ILE P 188      24.139 -13.547  29.620  0.00  0.00      PRO   
ATOM   2963  CB  ILE P 188      25.474 -14.895  30.614  0.00  0.00      PRO   
ATOM   2964  HB  ILE P 188      26.382 -15.490  30.381  0.00  0.00      PRO   
ATOM   2965  CG2 ILE P 188      25.935 -13.864  31.607  0.00  0.00      PRO   
ATOM   2966 HG21 ILE P 188      26.318 -14.408  32.497  0.00  0.00      PRO   
ATOM   2967 HG22 ILE P 188      26.777 -13.269  31.194  0.00  0.00      PRO   
ATOM   2968 HG23 ILE P 188      25.131 -13.166  31.923  0.00  0.00      PRO   
ATOM   2969  CG1 ILE P 188      24.529 -15.913  31.223  0.00  0.00      PRO   
ATOM   2970 HG11 ILE P 188      24.174 -16.753  30.587  0.00  0.00      PRO   
ATOM   2971 HG12 ILE P 188      25.121 -16.367  32.045  0.00  0.00      PRO   
ATOM   2972  CD  ILE P 188      23.276 -15.385  31.893  0.00  0.00      PRO   
ATOM   2973  HD1 ILE P 188      22.639 -14.925  31.107  0.00  0.00      PRO   
ATOM   2974  HD2 ILE P 188      22.825 -16.219  32.473  0.00  0.00      PRO   
ATOM   2975  HD3 ILE P 188      23.495 -14.538  32.577  0.00  0.00      PRO   
ATOM   2976  C   ILE P 188      25.816 -13.628  28.529  0.00  0.00      PRO   
ATOM   2977  O   ILE P 188      26.546 -14.212  27.721  0.00  0.00      PRO   
ATOM   2978  N   LYS P 189      26.010 -12.269  28.735  0.00  0.00      PRO   
ATOM   2979  HN  LYS P 189      25.409 -11.704  29.295  0.00  0.00      PRO   
ATOM   2980  CA  LYS P 189      27.160 -11.595  28.085  0.00  0.00      PRO   
ATOM   2981  HA  LYS P 189      27.909 -12.330  27.832  0.00  0.00      PRO   
ATOM   2982  CB  LYS P 189      26.775 -10.864  26.790  0.00  0.00      PRO   
ATOM   2983  HB1 LYS P 189      26.213  -9.952  27.084  0.00  0.00      PRO   
ATOM   2984  HB2 LYS P 189      27.626 -10.298  26.353  0.00  0.00      PRO   
ATOM   2985  CG  LYS P 189      26.056 -11.665  25.671  0.00  0.00      PRO   
ATOM   2986  HG1 LYS P 189      25.158 -12.218  26.020  0.00  0.00      PRO   
ATOM   2987  HG2 LYS P 189      25.726 -11.011  24.835  0.00  0.00      PRO   
ATOM   2988  CD  LYS P 189      27.057 -12.675  24.992  0.00  0.00      PRO   
ATOM   2989  HD1 LYS P 189      27.898 -12.185  24.455  0.00  0.00      PRO   
ATOM   2990  HD2 LYS P 189      27.545 -13.263  25.799  0.00  0.00      PRO   
ATOM   2991  CE  LYS P 189      26.300 -13.536  24.073  0.00  0.00      PRO   
ATOM   2992  HE1 LYS P 189      25.511 -14.058  24.655  0.00  0.00      PRO   
ATOM   2993  HE2 LYS P 189      25.725 -13.088  23.235  0.00  0.00      PRO   
ATOM   2994  NZ  LYS P 189      27.144 -14.555  23.455  0.00  0.00      PRO   
ATOM   2995  HZ1 LYS P 189      27.579 -15.140  24.197  0.00  0.00      PRO   
ATOM   2996  HZ2 LYS P 189      26.607 -15.171  22.812  0.00  0.00      PRO   
ATOM   2997  HZ3 LYS P 189      27.917 -14.143  22.894  0.00  0.00      PRO   
ATOM   2998  C   LYS P 189      27.828 -10.833  29.098  0.00  0.00      PRO   
ATOM   2999  O   LYS P 189      27.217 -10.178  29.942  0.00  0.00      PRO   
ATOM   3000  N   HSE P 190      29.170 -10.865  29.026  0.00  0.00      PRO   
ATOM   3001  HN  HSE P 190      29.629 -11.237  28.223  0.00  0.00      PRO   
ATOM   3002  CA  HSE P 190      30.053 -10.109  29.951  0.00  0.00      PRO   
ATOM   3003  HA  HSE P 190      29.600  -9.132  29.867  0.00  0.00      PRO   
ATOM   3004  CB  HSE P 190      30.192 -10.758  31.278  0.00  0.00      PRO   
ATOM   3005  HB1 HSE P 190      29.217 -11.020  31.741  0.00  0.00      PRO   
ATOM   3006  HB2 HSE P 190      30.601 -11.749  30.989  0.00  0.00      PRO   
ATOM   3007  ND1 HSE P 190      30.776  -8.841  32.847  0.00  0.00      PRO   
ATOM   3008  CG  HSE P 190      31.047 -10.087  32.362  0.00  0.00      PRO   
ATOM   3009  CE1 HSE P 190      31.778  -8.550  33.701  0.00  0.00      PRO   
ATOM   3010  HE1 HSE P 190      31.977  -7.517  33.985  0.00  0.00      PRO   
ATOM   3011  NE2 HSE P 190      32.611  -9.628  33.798  0.00  0.00      PRO   
ATOM   3012  HE2 HSE P 190      33.559  -9.623  34.118  0.00  0.00      PRO   
ATOM   3013  CD2 HSE P 190      32.109 -10.597  32.979  0.00  0.00      PRO   
ATOM   3014  HD2 HSE P 190      32.397 -11.626  32.801  0.00  0.00      PRO   
ATOM   3015  C   HSE P 190      31.277  -9.899  29.223  0.00  0.00      PRO   
ATOM   3016  O   HSE P 190      31.698 -10.745  28.431  0.00  0.00      PRO   
ATOM   3017  N   THR P 191      31.862  -8.678  29.430  0.00  0.00      PRO   
ATOM   3018  HN  THR P 191      31.448  -7.997  30.030  0.00  0.00      PRO   
ATOM   3019  CA  THR P 191      32.914  -8.218  28.585  0.00  0.00      PRO   
ATOM   3020  HA  THR P 191      32.580  -8.345  27.566  0.00  0.00      PRO   
ATOM   3021  CB  THR P 191      33.197  -6.650  28.669  0.00  0.00      PRO   
ATOM   3022  HB  THR P 191      34.103  -6.371  28.090  0.00  0.00      PRO   
ATOM   3023  OG1 THR P 191      33.467  -6.107  29.919  0.00  0.00      PRO   
ATOM   3024  HG1 THR P 191      34.007  -5.331  29.751  0.00  0.00      PRO   
ATOM   3025  CG2 THR P 191      32.072  -5.866  27.910  0.00  0.00      PRO   
ATOM   3026 HG21 THR P 191      31.907  -6.301  26.901  0.00  0.00      PRO   
ATOM   3027 HG22 THR P 191      31.159  -5.757  28.534  0.00  0.00      PRO   
ATOM   3028 HG23 THR P 191      32.416  -4.851  27.620  0.00  0.00      PRO   
ATOM   3029  C   THR P 191      34.274  -8.941  28.574  0.00  0.00      PRO   
ATOM   3030  O   THR P 191      34.884  -9.143  27.500  0.00  0.00      PRO   
ATOM   3031  N   GLU P 192      34.819  -9.318  29.700  0.00  0.00      PRO   
ATOM   3032  HN  GLU P 192      34.236  -9.185  30.497  0.00  0.00      PRO   
ATOM   3033  CA  GLU P 192      36.196  -9.699  30.032  0.00  0.00      PRO   
ATOM   3034  HA  GLU P 192      36.834  -8.895  29.695  0.00  0.00      PRO   
ATOM   3035  CB  GLU P 192      36.219  -9.887  31.620  0.00  0.00      PRO   
ATOM   3036  HB1 GLU P 192      35.381 -10.576  31.863  0.00  0.00      PRO   
ATOM   3037  HB2 GLU P 192      37.161 -10.379  31.941  0.00  0.00      PRO   
ATOM   3038  CG  GLU P 192      36.178  -8.541  32.448  0.00  0.00      PRO   
ATOM   3039  HG1 GLU P 192      37.021  -7.869  32.180  0.00  0.00      PRO   
ATOM   3040  HG2 GLU P 192      35.190  -8.058  32.290  0.00  0.00      PRO   
ATOM   3041  CD  GLU P 192      36.212  -8.888  33.978  0.00  0.00      PRO   
ATOM   3042  OE1 GLU P 192      35.191  -9.491  34.411  0.00  0.00      PRO   
ATOM   3043  OE2 GLU P 192      37.170  -8.589  34.729  0.00  0.00      PRO   
ATOM   3044  C   GLU P 192      36.640 -10.931  29.305  0.00  0.00      PRO   
ATOM   3045  O   GLU P 192      35.822 -11.817  28.959  0.00  0.00      PRO   
ATOM   3046  N   PRO P 193      37.986 -11.085  28.855  0.00  0.00      PRO   
ATOM   3047  CD  PRO P 193      39.044 -10.154  29.201  0.00  0.00      PRO   
ATOM   3048  HD1 PRO P 193      39.286 -10.131  30.285  0.00  0.00      PRO   
ATOM   3049  HD2 PRO P 193      38.603  -9.208  28.819  0.00  0.00      PRO   
ATOM   3050  CA  PRO P 193      38.536 -12.226  28.168  0.00  0.00      PRO   
ATOM   3051  HA  PRO P 193      38.192 -12.034  27.162  0.00  0.00      PRO   
ATOM   3052  CB  PRO P 193      40.066 -12.074  28.300  0.00  0.00      PRO   
ATOM   3053  HB1 PRO P 193      40.602 -12.569  27.462  0.00  0.00      PRO   
ATOM   3054  HB2 PRO P 193      40.418 -12.516  29.256  0.00  0.00      PRO   
ATOM   3055  CG  PRO P 193      40.221 -10.564  28.324  0.00  0.00      PRO   
ATOM   3056  HG1 PRO P 193      40.124 -10.134  27.305  0.00  0.00      PRO   
ATOM   3057  HG2 PRO P 193      41.194 -10.124  28.630  0.00  0.00      PRO   
ATOM   3058  C   PRO P 193      38.003 -13.676  28.481  0.00  0.00      PRO   
ATOM   3059  O   PRO P 193      37.692 -13.966  29.650  0.00  0.00      PRO   
ATOM   3060  N   VAL P 194      37.899 -14.558  27.488  0.00  0.00      PRO   
ATOM   3061  HN  VAL P 194      37.999 -14.215  26.557  0.00  0.00      PRO   
ATOM   3062  CA  VAL P 194      37.505 -15.854  27.699  0.00  0.00      PRO   
ATOM   3063  HA  VAL P 194      36.776 -15.920  28.493  0.00  0.00      PRO   
ATOM   3064  CB  VAL P 194      36.726 -16.336  26.429  0.00  0.00      PRO   
ATOM   3065  HB  VAL P 194      37.318 -16.236  25.494  0.00  0.00      PRO   
ATOM   3066  CG1 VAL P 194      36.367 -17.853  26.630  0.00  0.00      PRO   
ATOM   3067 HG11 VAL P 194      35.798 -18.267  25.771  0.00  0.00      PRO   
ATOM   3068 HG12 VAL P 194      37.274 -18.494  26.656  0.00  0.00      PRO   
ATOM   3069 HG13 VAL P 194      35.817 -18.118  27.558  0.00  0.00      PRO   
ATOM   3070  CG2 VAL P 194      35.393 -15.570  26.257  0.00  0.00      PRO   
ATOM   3071 HG21 VAL P 194      34.686 -15.875  27.058  0.00  0.00      PRO   
ATOM   3072 HG22 VAL P 194      35.497 -14.464  26.235  0.00  0.00      PRO   
ATOM   3073 HG23 VAL P 194      34.933 -15.913  25.306  0.00  0.00      PRO   
ATOM   3074  C   VAL P 194      38.694 -16.770  27.910  0.00  0.00      PRO   
ATOM   3075  O   VAL P 194      39.603 -16.888  27.158  0.00  0.00      PRO   
ATOM   3076  N   PRO P 195      38.802 -17.478  29.040  0.00  0.00      PRO   
ATOM   3077  CD  PRO P 195      37.804 -17.419  30.187  0.00  0.00      PRO   
ATOM   3078  HD1 PRO P 195      36.950 -18.100  29.980  0.00  0.00      PRO   
ATOM   3079  HD2 PRO P 195      37.381 -16.420  30.428  0.00  0.00      PRO   
ATOM   3080  CA  PRO P 195      40.020 -18.282  29.358  0.00  0.00      PRO   
ATOM   3081  HA  PRO P 195      40.893 -17.667  29.198  0.00  0.00      PRO   
ATOM   3082  CB  PRO P 195      39.678 -18.769  30.812  0.00  0.00      PRO   
ATOM   3083  HB1 PRO P 195      40.601 -19.037  31.370  0.00  0.00      PRO   
ATOM   3084  HB2 PRO P 195      39.041 -19.663  30.641  0.00  0.00      PRO   
ATOM   3085  CG  PRO P 195      38.679 -17.766  31.399  0.00  0.00      PRO   
ATOM   3086  HG1 PRO P 195      39.184 -16.857  31.791  0.00  0.00      PRO   
ATOM   3087  HG2 PRO P 195      38.136 -18.378  32.150  0.00  0.00      PRO   
ATOM   3088  C   PRO P 195      40.119 -19.534  28.470  0.00  0.00      PRO   
ATOM   3089  O   PRO P 195      40.911 -20.376  28.886  0.00  0.00      PRO   
ATOM   3090  N   ASP P 196      39.349 -19.654  27.411  0.00  0.00      PRO   
ATOM   3091  HN  ASP P 196      38.921 -18.815  27.085  0.00  0.00      PRO   
ATOM   3092  CA  ASP P 196      39.238 -20.877  26.571  0.00  0.00      PRO   
ATOM   3093  HA  ASP P 196      40.068 -21.537  26.777  0.00  0.00      PRO   
ATOM   3094  CB  ASP P 196      37.889 -21.620  26.906  0.00  0.00      PRO   
ATOM   3095  HB1 ASP P 196      37.860 -21.903  27.980  0.00  0.00      PRO   
ATOM   3096  HB2 ASP P 196      37.126 -20.836  26.710  0.00  0.00      PRO   
ATOM   3097  CG  ASP P 196      37.586 -22.888  26.053  0.00  0.00      PRO   
ATOM   3098  OD1 ASP P 196      38.502 -23.355  25.359  0.00  0.00      PRO   
ATOM   3099  OD2 ASP P 196      36.502 -23.489  26.273  0.00  0.00      PRO   
ATOM   3100  C   ASP P 196      39.362 -20.489  25.069  0.00  0.00      PRO   
ATOM   3101  O   ASP P 196      38.528 -19.819  24.456  0.00  0.00      PRO   
ATOM   3102  N   PRO P 197      40.428 -20.814  24.345  0.00  0.00      PRO   
ATOM   3103  CD  PRO P 197      41.556 -21.533  24.885  0.00  0.00      PRO   
ATOM   3104  HD1 PRO P 197      41.211 -22.538  25.212  0.00  0.00      PRO   
ATOM   3105  HD2 PRO P 197      42.086 -20.886  25.617  0.00  0.00      PRO   
ATOM   3106  CA  PRO P 197      40.674 -20.190  23.051  0.00  0.00      PRO   
ATOM   3107  HA  PRO P 197      40.435 -19.137  23.044  0.00  0.00      PRO   
ATOM   3108  CB  PRO P 197      42.142 -20.460  22.863  0.00  0.00      PRO   
ATOM   3109  HB1 PRO P 197      42.739 -19.597  23.228  0.00  0.00      PRO   
ATOM   3110  HB2 PRO P 197      42.608 -20.705  21.885  0.00  0.00      PRO   
ATOM   3111  CG  PRO P 197      42.451 -21.673  23.659  0.00  0.00      PRO   
ATOM   3112  HG1 PRO P 197      43.544 -21.687  23.853  0.00  0.00      PRO   
ATOM   3113  HG2 PRO P 197      42.253 -22.631  23.132  0.00  0.00      PRO   
ATOM   3114  C   PRO P 197      39.832 -20.723  21.955  0.00  0.00      PRO   
ATOM   3115  O   PRO P 197      39.313 -19.990  21.105  0.00  0.00      PRO   
ATOM   3116  N   ARG P 198      39.666 -22.025  22.043  0.00  0.00      PRO   
ATOM   3117  HN  ARG P 198      40.013 -22.404  22.897  0.00  0.00      PRO   
ATOM   3118  CA  ARG P 198      38.956 -22.949  21.110  0.00  0.00      PRO   
ATOM   3119  HA  ARG P 198      38.957 -22.549  20.107  0.00  0.00      PRO   
ATOM   3120  CB  ARG P 198      39.701 -24.281  20.854  0.00  0.00      PRO   
ATOM   3121  HB1 ARG P 198      40.020 -24.676  21.842  0.00  0.00      PRO   
ATOM   3122  HB2 ARG P 198      38.951 -24.974  20.417  0.00  0.00      PRO   
ATOM   3123  CG  ARG P 198      40.954 -24.166  19.967  0.00  0.00      PRO   
ATOM   3124  HG1 ARG P 198      41.674 -23.361  20.228  0.00  0.00      PRO   
ATOM   3125  HG2 ARG P 198      41.436 -25.144  20.180  0.00  0.00      PRO   
ATOM   3126  CD  ARG P 198      40.588 -24.178  18.444  0.00  0.00      PRO   
ATOM   3127  HD1 ARG P 198      40.192 -25.127  18.024  0.00  0.00      PRO   
ATOM   3128  HD2 ARG P 198      39.875 -23.339  18.296  0.00  0.00      PRO   
ATOM   3129  NE  ARG P 198      41.796 -23.775  17.765  0.00  0.00      PRO   
ATOM   3130  HE  ARG P 198      42.640 -24.266  17.980  0.00  0.00      PRO   
ATOM   3131  CZ  ARG P 198      41.869 -23.220  16.549  0.00  0.00      PRO   
ATOM   3132  NH1 ARG P 198      40.861 -23.119  15.731  0.00  0.00      PRO   
ATOM   3133 HH11 ARG P 198      40.946 -22.694  14.830  0.00  0.00      PRO   
ATOM   3134 HH12 ARG P 198      40.074 -23.710  15.909  0.00  0.00      PRO   
ATOM   3135  NH2 ARG P 198      43.060 -22.681  16.272  0.00  0.00      PRO   
ATOM   3136 HH21 ARG P 198      43.132 -22.268  15.365  0.00  0.00      PRO   
ATOM   3137 HH22 ARG P 198      43.844 -22.858  16.867  0.00  0.00      PRO   
ATOM   3138  C   ARG P 198      37.472 -23.199  21.484  0.00  0.00      PRO   
ATOM   3139  O   ARG P 198      36.851 -24.122  21.031  0.00  0.00      PRO   
ATOM   3140  N   ALA P 199      36.867 -22.264  22.371  0.00  0.00      PRO   
ATOM   3141  HN  ALA P 199      37.380 -21.437  22.590  0.00  0.00      PRO   
ATOM   3142  CA  ALA P 199      35.569 -22.332  22.928  0.00  0.00      PRO   
ATOM   3143  HA  ALA P 199      35.523 -23.213  23.550  0.00  0.00      PRO   
ATOM   3144  CB  ALA P 199      35.451 -21.088  23.798  0.00  0.00      PRO   
ATOM   3145  HB1 ALA P 199      35.743 -20.138  23.303  0.00  0.00      PRO   
ATOM   3146  HB2 ALA P 199      34.450 -21.013  24.276  0.00  0.00      PRO   
ATOM   3147  HB3 ALA P 199      36.154 -20.988  24.652  0.00  0.00      PRO   
ATOM   3148  C   ALA P 199      34.414 -22.374  21.909  0.00  0.00      PRO   
ATOM   3149  O   ALA P 199      34.534 -21.887  20.813  0.00  0.00      PRO   
ATOM   3150  N   VAL P 200      33.183 -22.890  22.285  0.00  0.00      PRO   
ATOM   3151  HN  VAL P 200      33.202 -23.336  23.176  0.00  0.00      PRO   
ATOM   3152  CA  VAL P 200      31.918 -22.849  21.648  0.00  0.00      PRO   
ATOM   3153  HA  VAL P 200      32.009 -22.792  20.573  0.00  0.00      PRO   
ATOM   3154  CB  VAL P 200      31.220 -24.198  22.006  0.00  0.00      PRO   
ATOM   3155  HB  VAL P 200      30.272 -24.219  21.427  0.00  0.00      PRO   
ATOM   3156  CG1 VAL P 200      32.114 -25.426  21.508  0.00  0.00      PRO   
ATOM   3157 HG11 VAL P 200      32.334 -25.376  20.421  0.00  0.00      PRO   
ATOM   3158 HG12 VAL P 200      33.085 -25.496  22.044  0.00  0.00      PRO   
ATOM   3159 HG13 VAL P 200      31.518 -26.341  21.714  0.00  0.00      PRO   
ATOM   3160  CG2 VAL P 200      30.721 -24.282  23.449  0.00  0.00      PRO   
ATOM   3161 HG21 VAL P 200      29.934 -25.053  23.594  0.00  0.00      PRO   
ATOM   3162 HG22 VAL P 200      31.584 -24.355  24.144  0.00  0.00      PRO   
ATOM   3163 HG23 VAL P 200      30.175 -23.356  23.730  0.00  0.00      PRO   
ATOM   3164  C   VAL P 200      31.121 -21.663  22.035  0.00  0.00      PRO   
ATOM   3165  O   VAL P 200      31.544 -20.961  22.964  0.00  0.00      PRO   
ATOM   3166  N   ASN P 201      30.050 -21.339  21.265  0.00  0.00      PRO   
ATOM   3167  HN  ASN P 201      29.719 -21.870  20.489  0.00  0.00      PRO   
ATOM   3168  CA  ASN P 201      29.254 -20.133  21.527  0.00  0.00      PRO   
ATOM   3169  HA  ASN P 201      29.893 -19.270  21.414  0.00  0.00      PRO   
ATOM   3170  CB  ASN P 201      27.967 -20.096  20.672  0.00  0.00      PRO   
ATOM   3171  HB1 ASN P 201      27.338 -20.997  20.839  0.00  0.00      PRO   
ATOM   3172  HB2 ASN P 201      27.336 -19.219  20.930  0.00  0.00      PRO   
ATOM   3173  CG  ASN P 201      28.332 -19.942  19.187  0.00  0.00      PRO   
ATOM   3174  OD1 ASN P 201      29.320 -19.316  18.853  0.00  0.00      PRO   
ATOM   3175  ND2 ASN P 201      27.538 -20.463  18.281  0.00  0.00      PRO   
ATOM   3176 HD21 ASN P 201      27.576 -20.175  17.324  0.00  0.00      PRO   
ATOM   3177 HD22 ASN P 201      26.964 -21.259  18.474  0.00  0.00      PRO   
ATOM   3178  C   ASN P 201      28.920 -19.859  22.983  0.00  0.00      PRO   
ATOM   3179  O   ASN P 201      29.148 -18.781  23.515  0.00  0.00      PRO   
ATOM   3180  N   GLN P 202      28.574 -20.930  23.730  0.00  0.00      PRO   
ATOM   3181  HN  GLN P 202      28.679 -21.889  23.479  0.00  0.00      PRO   
ATOM   3182  CA  GLN P 202      28.161 -20.850  25.133  0.00  0.00      PRO   
ATOM   3183  HA  GLN P 202      27.389 -20.101  25.229  0.00  0.00      PRO   
ATOM   3184  CB  GLN P 202      27.750 -22.265  25.631  0.00  0.00      PRO   
ATOM   3185  HB1 GLN P 202      28.632 -22.941  25.623  0.00  0.00      PRO   
ATOM   3186  HB2 GLN P 202      27.416 -22.075  26.674  0.00  0.00      PRO   
ATOM   3187  CG  GLN P 202      26.675 -23.059  24.853  0.00  0.00      PRO   
ATOM   3188  HG1 GLN P 202      27.163 -23.697  24.085  0.00  0.00      PRO   
ATOM   3189  HG2 GLN P 202      26.250 -23.770  25.594  0.00  0.00      PRO   
ATOM   3190  CD  GLN P 202      25.617 -22.297  24.020  0.00  0.00      PRO   
ATOM   3191  OE1 GLN P 202      25.101 -21.336  24.573  0.00  0.00      PRO   
ATOM   3192  NE2 GLN P 202      25.377 -22.658  22.742  0.00  0.00      PRO   
ATOM   3193 HE21 GLN P 202      24.708 -22.119  22.230  0.00  0.00      PRO   
ATOM   3194 HE22 GLN P 202      26.165 -23.097  22.312  0.00  0.00      PRO   
ATOM   3195  C   GLN P 202      29.246 -20.237  25.994  0.00  0.00      PRO   
ATOM   3196  O   GLN P 202      28.937 -19.586  26.905  0.00  0.00      PRO   
ATOM   3197  N   ASP P 203      30.557 -20.430  25.738  0.00  0.00      PRO   
ATOM   3198  HN  ASP P 203      30.899 -20.951  24.960  0.00  0.00      PRO   
ATOM   3199  CA  ASP P 203      31.613 -19.849  26.464  0.00  0.00      PRO   
ATOM   3200  HA  ASP P 203      31.289 -19.497  27.432  0.00  0.00      PRO   
ATOM   3201  CB  ASP P 203      32.779 -20.829  26.610  0.00  0.00      PRO   
ATOM   3202  HB1 ASP P 203      32.893 -21.315  25.617  0.00  0.00      PRO   
ATOM   3203  HB2 ASP P 203      33.675 -20.376  27.084  0.00  0.00      PRO   
ATOM   3204  CG  ASP P 203      32.286 -21.831  27.628  0.00  0.00      PRO   
ATOM   3205  OD1 ASP P 203      31.748 -21.411  28.731  0.00  0.00      PRO   
ATOM   3206  OD2 ASP P 203      32.549 -22.989  27.422  0.00  0.00      PRO   
ATOM   3207  C   ASP P 203      32.180 -18.539  25.811  0.00  0.00      PRO   
ATOM   3208  O   ASP P 203      32.959 -17.878  26.464  0.00  0.00      PRO   
ATOM   3209  N   LYS P 204      31.777 -18.208  24.530  0.00  0.00      PRO   
ATOM   3210  HN  LYS P 204      31.203 -18.847  24.024  0.00  0.00      PRO   
ATOM   3211  CA  LYS P 204      32.195 -16.962  23.830  0.00  0.00      PRO   
ATOM   3212  HA  LYS P 204      33.146 -16.592  24.183  0.00  0.00      PRO   
ATOM   3213  CB  LYS P 204      32.143 -17.202  22.277  0.00  0.00      PRO   
ATOM   3214  HB1 LYS P 204      31.132 -17.591  22.030  0.00  0.00      PRO   
ATOM   3215  HB2 LYS P 204      32.444 -16.262  21.768  0.00  0.00      PRO   
ATOM   3216  CG  LYS P 204      33.210 -18.246  21.982  0.00  0.00      PRO   
ATOM   3217  HG1 LYS P 204      34.194 -17.781  22.206  0.00  0.00      PRO   
ATOM   3218  HG2 LYS P 204      33.206 -19.180  22.584  0.00  0.00      PRO   
ATOM   3219  CD  LYS P 204      33.219 -18.788  20.581  0.00  0.00      PRO   
ATOM   3220  HD1 LYS P 204      32.617 -19.718  20.502  0.00  0.00      PRO   
ATOM   3221  HD2 LYS P 204      32.854 -17.997  19.892  0.00  0.00      PRO   
ATOM   3222  CE  LYS P 204      34.663 -19.052  20.034  0.00  0.00      PRO   
ATOM   3223  HE1 LYS P 204      35.183 -18.070  20.058  0.00  0.00      PRO   
ATOM   3224  HE2 LYS P 204      35.223 -19.737  20.706  0.00  0.00      PRO   
ATOM   3225  NZ  LYS P 204      34.492 -19.547  18.644  0.00  0.00      PRO   
ATOM   3226  HZ1 LYS P 204      33.833 -20.350  18.627  0.00  0.00      PRO   
ATOM   3227  HZ2 LYS P 204      34.318 -18.760  17.986  0.00  0.00      PRO   
ATOM   3228  HZ3 LYS P 204      35.390 -19.903  18.259  0.00  0.00      PRO   
ATOM   3229  C   LYS P 204      31.300 -15.736  24.262  0.00  0.00      PRO   
ATOM   3230  O   LYS P 204      30.592 -15.163  23.442  0.00  0.00      PRO   
ATOM   3231  N   LYS P 205      31.397 -15.411  25.608  0.00  0.00      PRO   
ATOM   3232  HN  LYS P 205      32.112 -15.855  26.143  0.00  0.00      PRO   
ATOM   3233  CA  LYS P 205      30.481 -14.505  26.361  0.00  0.00      PRO   
ATOM   3234  HA  LYS P 205      29.446 -14.728  26.150  0.00  0.00      PRO   
ATOM   3235  CB  LYS P 205      30.722 -14.799  27.913  0.00  0.00      PRO   
ATOM   3236  HB1 LYS P 205      31.773 -15.054  28.168  0.00  0.00      PRO   
ATOM   3237  HB2 LYS P 205      30.279 -14.033  28.585  0.00  0.00      PRO   
ATOM   3238  CG  LYS P 205      29.902 -16.075  28.365  0.00  0.00      PRO   
ATOM   3239  HG1 LYS P 205      29.144 -16.333  27.596  0.00  0.00      PRO   
ATOM   3240  HG2 LYS P 205      30.561 -16.969  28.322  0.00  0.00      PRO   
ATOM   3241  CD  LYS P 205      29.248 -16.214  29.761  0.00  0.00      PRO   
ATOM   3242  HD1 LYS P 205      28.646 -15.323  30.041  0.00  0.00      PRO   
ATOM   3243  HD2 LYS P 205      28.546 -17.064  29.620  0.00  0.00      PRO   
ATOM   3244  CE  LYS P 205      30.190 -16.639  30.894  0.00  0.00      PRO   
ATOM   3245  HE1 LYS P 205      31.214 -16.845  30.515  0.00  0.00      PRO   
ATOM   3246  HE2 LYS P 205      30.347 -15.838  31.648  0.00  0.00      PRO   
ATOM   3247  NZ  LYS P 205      29.706 -17.855  31.632  0.00  0.00      PRO   
ATOM   3248  HZ1 LYS P 205      30.375 -18.132  32.377  0.00  0.00      PRO   
ATOM   3249  HZ2 LYS P 205      28.812 -17.604  32.100  0.00  0.00      PRO   
ATOM   3250  HZ3 LYS P 205      29.556 -18.575  30.895  0.00  0.00      PRO   
ATOM   3251  C   LYS P 205      30.741 -12.987  26.165  0.00  0.00      PRO   
ATOM   3252  O   LYS P 205      29.876 -12.207  26.525  0.00  0.00      PRO   
ATOM   3253  N   ASN P 206      31.804 -12.607  25.503  0.00  0.00      PRO   
ATOM   3254  HN  ASN P 206      32.517 -13.228  25.186  0.00  0.00      PRO   
ATOM   3255  CA  ASN P 206      32.122 -11.272  25.101  0.00  0.00      PRO   
ATOM   3256  HA  ASN P 206      31.396 -10.589  25.517  0.00  0.00      PRO   
ATOM   3257  CB  ASN P 206      33.470 -10.803  25.622  0.00  0.00      PRO   
ATOM   3258  HB1 ASN P 206      33.773  -9.822  25.197  0.00  0.00      PRO   
ATOM   3259  HB2 ASN P 206      33.384 -10.794  26.730  0.00  0.00      PRO   
ATOM   3260  CG  ASN P 206      34.630 -11.672  25.280  0.00  0.00      PRO   
ATOM   3261  OD1 ASN P 206      34.400 -12.730  24.655  0.00  0.00      PRO   
ATOM   3262  ND2 ASN P 206      35.894 -11.367  25.681  0.00  0.00      PRO   
ATOM   3263 HD21 ASN P 206      36.591 -12.083  25.646  0.00  0.00      PRO   
ATOM   3264 HD22 ASN P 206      35.989 -10.533  26.224  0.00  0.00      PRO   
ATOM   3265  C   ASN P 206      32.039 -11.071  23.569  0.00  0.00      PRO   
ATOM   3266  O   ASN P 206      32.526 -10.111  23.014  0.00  0.00      PRO   
ATOM   3267  N   MET P 207      31.303 -12.046  22.972  0.00  0.00      PRO   
ATOM   3268  HN  MET P 207      31.081 -12.885  23.464  0.00  0.00      PRO   
ATOM   3269  CA  MET P 207      30.838 -11.927  21.542  0.00  0.00      PRO   
ATOM   3270  HA  MET P 207      31.271 -11.033  21.117  0.00  0.00      PRO   
ATOM   3271  CB  MET P 207      31.473 -13.049  20.649  0.00  0.00      PRO   
ATOM   3272  HB1 MET P 207      31.178 -14.041  21.055  0.00  0.00      PRO   
ATOM   3273  HB2 MET P 207      31.006 -13.002  19.642  0.00  0.00      PRO   
ATOM   3274  CG  MET P 207      33.023 -12.971  20.609  0.00  0.00      PRO   
ATOM   3275  HG1 MET P 207      33.289 -12.772  21.669  0.00  0.00      PRO   
ATOM   3276  HG2 MET P 207      33.465 -13.976  20.442  0.00  0.00      PRO   
ATOM   3277  SD  MET P 207      33.854 -11.715  19.656  0.00  0.00      PRO   
ATOM   3278  CE  MET P 207      33.303 -12.173  17.966  0.00  0.00      PRO   
ATOM   3279  HE1 MET P 207      32.390 -11.583  17.739  0.00  0.00      PRO   
ATOM   3280  HE2 MET P 207      34.035 -11.953  17.159  0.00  0.00      PRO   
ATOM   3281  HE3 MET P 207      32.975 -13.234  17.943  0.00  0.00      PRO   
ATOM   3282  C   MET P 207      29.376 -11.997  21.271  0.00  0.00      PRO   
ATOM   3283  O   MET P 207      28.590 -12.705  21.928  0.00  0.00      PRO   
ATOM   3284  N   LEU P 208      28.952 -11.137  20.365  0.00  0.00      PRO   
ATOM   3285  HN  LEU P 208      29.612 -10.671  19.780  0.00  0.00      PRO   
ATOM   3286  CA  LEU P 208      27.559 -11.065  19.996  0.00  0.00      PRO   
ATOM   3287  HA  LEU P 208      26.951 -11.798  20.504  0.00  0.00      PRO   
ATOM   3288  CB  LEU P 208      26.922  -9.633  20.160  0.00  0.00      PRO   
ATOM   3289  HB1 LEU P 208      27.312  -8.831  19.498  0.00  0.00      PRO   
ATOM   3290  HB2 LEU P 208      25.874  -9.814  19.840  0.00  0.00      PRO   
ATOM   3291  CG  LEU P 208      26.953  -9.005  21.574  0.00  0.00      PRO   
ATOM   3292  HG  LEU P 208      27.985  -9.127  21.967  0.00  0.00      PRO   
ATOM   3293  CD1 LEU P 208      26.568  -7.503  21.709  0.00  0.00      PRO   
ATOM   3294 HD11 LEU P 208      26.775  -7.049  22.702  0.00  0.00      PRO   
ATOM   3295 HD12 LEU P 208      27.108  -6.913  20.937  0.00  0.00      PRO   
ATOM   3296 HD13 LEU P 208      25.504  -7.406  21.403  0.00  0.00      PRO   
ATOM   3297  CD2 LEU P 208      26.027  -9.772  22.580  0.00  0.00      PRO   
ATOM   3298 HD21 LEU P 208      26.160  -9.325  23.588  0.00  0.00      PRO   
ATOM   3299 HD22 LEU P 208      24.982  -9.675  22.218  0.00  0.00      PRO   
ATOM   3300 HD23 LEU P 208      26.456 -10.788  22.713  0.00  0.00      PRO   
ATOM   3301  C   LEU P 208      27.548 -11.370  18.496  0.00  0.00      PRO   
ATOM   3302  O   LEU P 208      28.239 -10.611  17.813  0.00  0.00      PRO   
ATOM   3303  N   PHE P 209      26.791 -12.363  18.028  0.00  0.00      PRO   
ATOM   3304  HN  PHE P 209      26.183 -12.894  18.613  0.00  0.00      PRO   
ATOM   3305  CA  PHE P 209      27.033 -12.898  16.621  0.00  0.00      PRO   
ATOM   3306  HA  PHE P 209      27.927 -12.486  16.178  0.00  0.00      PRO   
ATOM   3307  CB  PHE P 209      27.203 -14.420  16.581  0.00  0.00      PRO   
ATOM   3308  HB1 PHE P 209      26.334 -14.983  16.984  0.00  0.00      PRO   
ATOM   3309  HB2 PHE P 209      27.418 -14.754  15.544  0.00  0.00      PRO   
ATOM   3310  CG  PHE P 209      28.352 -14.760  17.547  0.00  0.00      PRO   
ATOM   3311  CD1 PHE P 209      29.660 -14.769  17.000  0.00  0.00      PRO   
ATOM   3312  HD1 PHE P 209      29.804 -14.597  15.943  0.00  0.00      PRO   
ATOM   3313  CE1 PHE P 209      30.807 -15.205  17.714  0.00  0.00      PRO   
ATOM   3314  HE1 PHE P 209      31.776 -15.361  17.263  0.00  0.00      PRO   
ATOM   3315  CZ  PHE P 209      30.578 -15.723  19.004  0.00  0.00      PRO   
ATOM   3316  HZ  PHE P 209      31.318 -16.219  19.615  0.00  0.00      PRO   
ATOM   3317  CD2 PHE P 209      28.157 -15.162  18.907  0.00  0.00      PRO   
ATOM   3318  HD2 PHE P 209      27.223 -15.076  19.442  0.00  0.00      PRO   
ATOM   3319  CE2 PHE P 209      29.317 -15.530  19.606  0.00  0.00      PRO   
ATOM   3320  HE2 PHE P 209      29.244 -15.798  20.650  0.00  0.00      PRO   
ATOM   3321  C   PHE P 209      25.941 -12.517  15.685  0.00  0.00      PRO   
ATOM   3322  O   PHE P 209      24.737 -12.370  15.975  0.00  0.00      PRO   
ATOM   3323  N   SER P 210      26.373 -12.328  14.413  0.00  0.00      PRO   
ATOM   3324  HN  SER P 210      27.332 -12.304  14.140  0.00  0.00      PRO   
ATOM   3325  CA  SER P 210      25.506 -12.019  13.233  0.00  0.00      PRO   
ATOM   3326  HA  SER P 210      25.451 -10.943  13.309  0.00  0.00      PRO   
ATOM   3327  CB  SER P 210      26.124 -12.482  11.861  0.00  0.00      PRO   
ATOM   3328  HB1 SER P 210      26.138 -13.591  11.797  0.00  0.00      PRO   
ATOM   3329  HB2 SER P 210      25.470 -12.194  11.010  0.00  0.00      PRO   
ATOM   3330  OG  SER P 210      27.509 -12.044  11.600  0.00  0.00      PRO   
ATOM   3331  HG1 SER P 210      28.014 -12.391  12.339  0.00  0.00      PRO   
ATOM   3332  C   SER P 210      24.099 -12.580  13.258  0.00  0.00      PRO   
ATOM   3333  O   SER P 210      23.937 -13.821  13.175  0.00  0.00      PRO   
ATOM   3334  N   GLY P 211      23.086 -11.709  13.397  0.00  0.00      PRO   
ATOM   3335  HN  GLY P 211      23.311 -10.744  13.505  0.00  0.00      PRO   
ATOM   3336  CA  GLY P 211      21.702 -12.088  13.412  0.00  0.00      PRO   
ATOM   3337  HA1 GLY P 211      21.480 -13.033  12.937  0.00  0.00      PRO   
ATOM   3338  HA2 GLY P 211      21.274 -11.213  12.946  0.00  0.00      PRO   
ATOM   3339  C   GLY P 211      21.196 -12.187  14.836  0.00  0.00      PRO   
ATOM   3340  O   GLY P 211      19.990 -12.443  15.048  0.00  0.00      PRO   
ATOM   3341  N   THR P 212      22.032 -12.100  15.901  0.00  0.00      PRO   
ATOM   3342  HN  THR P 212      23.020 -12.054  15.776  0.00  0.00      PRO   
ATOM   3343  CA  THR P 212      21.654 -12.000  17.299  0.00  0.00      PRO   
ATOM   3344  HA  THR P 212      21.021 -12.868  17.414  0.00  0.00      PRO   
ATOM   3345  CB  THR P 212      22.718 -12.347  18.346  0.00  0.00      PRO   
ATOM   3346  HB  THR P 212      23.380 -13.130  17.917  0.00  0.00      PRO   
ATOM   3347  OG1 THR P 212      22.161 -12.842  19.571  0.00  0.00      PRO   
ATOM   3348  HG1 THR P 212      21.339 -13.291  19.360  0.00  0.00      PRO   
ATOM   3349  CG2 THR P 212      23.586 -11.142  18.841  0.00  0.00      PRO   
ATOM   3350 HG21 THR P 212      22.886 -10.356  19.195  0.00  0.00      PRO   
ATOM   3351 HG22 THR P 212      24.298 -11.330  19.672  0.00  0.00      PRO   
ATOM   3352 HG23 THR P 212      24.235 -10.699  18.055  0.00  0.00      PRO   
ATOM   3353  C   THR P 212      20.871 -10.753  17.732  0.00  0.00      PRO   
ATOM   3354  O   THR P 212      21.196  -9.657  17.342  0.00  0.00      PRO   
ATOM   3355  N   ASN P 213      19.834 -10.964  18.632  0.00  0.00      PRO   
ATOM   3356  HN  ASN P 213      19.606 -11.842  19.045  0.00  0.00      PRO   
ATOM   3357  CA  ASN P 213      19.016  -9.907  19.157  0.00  0.00      PRO   
ATOM   3358  HA  ASN P 213      19.240  -8.988  18.636  0.00  0.00      PRO   
ATOM   3359  CB  ASN P 213      17.441  -9.998  18.915  0.00  0.00      PRO   
ATOM   3360  HB1 ASN P 213      17.068 -11.007  19.191  0.00  0.00      PRO   
ATOM   3361  HB2 ASN P 213      16.895  -9.234  19.510  0.00  0.00      PRO   
ATOM   3362  CG  ASN P 213      17.054  -9.738  17.406  0.00  0.00      PRO   
ATOM   3363  OD1 ASN P 213      16.263  -8.833  17.188  0.00  0.00      PRO   
ATOM   3364  ND2 ASN P 213      17.434 -10.578  16.419  0.00  0.00      PRO   
ATOM   3365 HD21 ASN P 213      17.713 -11.513  16.639  0.00  0.00      PRO   
ATOM   3366 HD22 ASN P 213      17.050 -10.340  15.527  0.00  0.00      PRO   
ATOM   3367  C   ASN P 213      19.248  -9.753  20.738  0.00  0.00      PRO   
ATOM   3368  O   ASN P 213      19.464 -10.682  21.531  0.00  0.00      PRO   
ATOM   3369  N   ILE P 214      19.384  -8.477  21.106  0.00  0.00      PRO   
ATOM   3370  HN  ILE P 214      19.364  -7.751  20.423  0.00  0.00      PRO   
ATOM   3371  CA  ILE P 214      19.629  -8.132  22.533  0.00  0.00      PRO   
ATOM   3372  HA  ILE P 214      20.279  -8.828  23.043  0.00  0.00      PRO   
ATOM   3373  CB  ILE P 214      20.441  -6.848  22.727  0.00  0.00      PRO   
ATOM   3374  HB  ILE P 214      19.949  -6.000  22.205  0.00  0.00      PRO   
ATOM   3375  CG2 ILE P 214      20.560  -6.628  24.187  0.00  0.00      PRO   
ATOM   3376 HG21 ILE P 214      19.681  -6.308  24.788  0.00  0.00      PRO   
ATOM   3377 HG22 ILE P 214      21.014  -7.528  24.655  0.00  0.00      PRO   
ATOM   3378 HG23 ILE P 214      21.320  -5.857  24.436  0.00  0.00      PRO   
ATOM   3379  CG1 ILE P 214      21.881  -6.989  22.223  0.00  0.00      PRO   
ATOM   3380 HG11 ILE P 214      22.431  -6.177  22.746  0.00  0.00      PRO   
ATOM   3381 HG12 ILE P 214      22.187  -7.973  22.637  0.00  0.00      PRO   
ATOM   3382  CD  ILE P 214      22.040  -6.740  20.677  0.00  0.00      PRO   
ATOM   3383  HD1 ILE P 214      21.549  -7.534  20.076  0.00  0.00      PRO   
ATOM   3384  HD2 ILE P 214      21.621  -5.785  20.295  0.00  0.00      PRO   
ATOM   3385  HD3 ILE P 214      23.129  -6.814  20.466  0.00  0.00      PRO   
ATOM   3386  C   ILE P 214      18.322  -8.122  23.312  0.00  0.00      PRO   
ATOM   3387  O   ILE P 214      17.486  -7.335  22.968  0.00  0.00      PRO   
ATOM   3388  N   ALA P 215      18.161  -8.948  24.228  0.00  0.00      PRO   
ATOM   3389  HN  ALA P 215      18.887  -9.596  24.447  0.00  0.00      PRO   
ATOM   3390  CA  ALA P 215      17.016  -8.924  25.144  0.00  0.00      PRO   
ATOM   3391  HA  ALA P 215      16.130  -8.553  24.650  0.00  0.00      PRO   
ATOM   3392  CB  ALA P 215      16.682 -10.396  25.622  0.00  0.00      PRO   
ATOM   3393  HB1 ALA P 215      16.047 -10.822  24.815  0.00  0.00      PRO   
ATOM   3394  HB2 ALA P 215      17.506 -11.076  25.927  0.00  0.00      PRO   
ATOM   3395  HB3 ALA P 215      15.987 -10.380  26.489  0.00  0.00      PRO   
ATOM   3396  C   ALA P 215      17.079  -7.989  26.313  0.00  0.00      PRO   
ATOM   3397  O   ALA P 215      16.131  -7.848  27.036  0.00  0.00      PRO   
ATOM   3398  N   ALA P 216      18.263  -7.421  26.585  0.00  0.00      PRO   
ATOM   3399  HN  ALA P 216      18.987  -7.521  25.907  0.00  0.00      PRO   
ATOM   3400  CA  ALA P 216      18.526  -6.778  27.802  0.00  0.00      PRO   
ATOM   3401  HA  ALA P 216      17.710  -6.105  28.017  0.00  0.00      PRO   
ATOM   3402  CB  ALA P 216      18.592  -7.749  29.038  0.00  0.00      PRO   
ATOM   3403  HB1 ALA P 216      19.261  -8.570  28.701  0.00  0.00      PRO   
ATOM   3404  HB2 ALA P 216      18.949  -7.325  30.000  0.00  0.00      PRO   
ATOM   3405  HB3 ALA P 216      17.578  -8.161  29.229  0.00  0.00      PRO   
ATOM   3406  C   ALA P 216      19.855  -5.996  27.631  0.00  0.00      PRO   
ATOM   3407  O   ALA P 216      20.812  -6.585  27.136  0.00  0.00      PRO   
ATOM   3408  N   GLY P 217      19.914  -4.724  28.135  0.00  0.00      PRO   
ATOM   3409  HN  GLY P 217      19.104  -4.233  28.447  0.00  0.00      PRO   
ATOM   3410  CA  GLY P 217      21.137  -3.949  28.315  0.00  0.00      PRO   
ATOM   3411  HA1 GLY P 217      21.896  -4.582  28.752  0.00  0.00      PRO   
ATOM   3412  HA2 GLY P 217      20.915  -3.240  29.099  0.00  0.00      PRO   
ATOM   3413  C   GLY P 217      21.637  -3.143  27.138  0.00  0.00      PRO   
ATOM   3414  O   GLY P 217      20.906  -3.150  26.162  0.00  0.00      PRO   
ATOM   3415  N   LYS P 218      22.816  -2.469  27.328  0.00  0.00      PRO   
ATOM   3416  HN  LYS P 218      23.216  -2.419  28.240  0.00  0.00      PRO   
ATOM   3417  CA  LYS P 218      23.500  -1.710  26.299  0.00  0.00      PRO   
ATOM   3418  HA  LYS P 218      23.313  -2.285  25.404  0.00  0.00      PRO   
ATOM   3419  CB  LYS P 218      23.082  -0.237  26.053  0.00  0.00      PRO   
ATOM   3420  HB1 LYS P 218      23.958   0.445  26.029  0.00  0.00      PRO   
ATOM   3421  HB2 LYS P 218      22.704  -0.230  25.008  0.00  0.00      PRO   
ATOM   3422  CG  LYS P 218      22.082   0.232  27.107  0.00  0.00      PRO   
ATOM   3423  HG1 LYS P 218      21.202  -0.445  27.067  0.00  0.00      PRO   
ATOM   3424  HG2 LYS P 218      22.562   0.163  28.106  0.00  0.00      PRO   
ATOM   3425  CD  LYS P 218      21.627   1.714  26.922  0.00  0.00      PRO   
ATOM   3426  HD1 LYS P 218      22.439   2.465  26.817  0.00  0.00      PRO   
ATOM   3427  HD2 LYS P 218      20.978   1.817  26.026  0.00  0.00      PRO   
ATOM   3428  CE  LYS P 218      20.851   2.133  28.230  0.00  0.00      PRO   
ATOM   3429  HE1 LYS P 218      21.511   2.060  29.121  0.00  0.00      PRO   
ATOM   3430  HE2 LYS P 218      20.632   3.223  28.215  0.00  0.00      PRO   
ATOM   3431  NZ  LYS P 218      19.650   1.322  28.461  0.00  0.00      PRO   
ATOM   3432  HZ1 LYS P 218      19.097   1.245  27.584  0.00  0.00      PRO   
ATOM   3433  HZ2 LYS P 218      20.081   0.479  28.892  0.00  0.00      PRO   
ATOM   3434  HZ3 LYS P 218      19.070   1.785  29.190  0.00  0.00      PRO   
ATOM   3435  C   LYS P 218      24.939  -1.781  26.593  0.00  0.00      PRO   
ATOM   3436  O   LYS P 218      25.302  -1.713  27.781  0.00  0.00      PRO   
ATOM   3437  N   ALA P 219      25.760  -1.727  25.529  0.00  0.00      PRO   
ATOM   3438  HN  ALA P 219      25.367  -1.606  24.621  0.00  0.00      PRO   
ATOM   3439  CA  ALA P 219      27.191  -1.772  25.607  0.00  0.00      PRO   
ATOM   3440  HA  ALA P 219      27.504  -1.217  26.479  0.00  0.00      PRO   
ATOM   3441  CB  ALA P 219      27.511  -3.262  25.520  0.00  0.00      PRO   
ATOM   3442  HB1 ALA P 219      27.074  -3.767  26.408  0.00  0.00      PRO   
ATOM   3443  HB2 ALA P 219      27.012  -3.703  24.631  0.00  0.00      PRO   
ATOM   3444  HB3 ALA P 219      28.608  -3.333  25.358  0.00  0.00      PRO   
ATOM   3445  C   ALA P 219      27.837  -1.086  24.382  0.00  0.00      PRO   
ATOM   3446  O   ALA P 219      27.317  -0.913  23.309  0.00  0.00      PRO   
ATOM   3447  N   LEU P 220      29.089  -0.737  24.598  0.00  0.00      PRO   
ATOM   3448  HN  LEU P 220      29.552  -1.114  25.397  0.00  0.00      PRO   
ATOM   3449  CA  LEU P 220      29.965  -0.376  23.456  0.00  0.00      PRO   
ATOM   3450  HA  LEU P 220      29.366   0.070  22.675  0.00  0.00      PRO   
ATOM   3451  CB  LEU P 220      31.143   0.566  23.852  0.00  0.00      PRO   
ATOM   3452  HB1 LEU P 220      30.795   1.455  24.421  0.00  0.00      PRO   
ATOM   3453  HB2 LEU P 220      31.856   0.064  24.540  0.00  0.00      PRO   
ATOM   3454  CG  LEU P 220      32.003   1.091  22.673  0.00  0.00      PRO   
ATOM   3455  HG  LEU P 220      31.604   0.608  21.755  0.00  0.00      PRO   
ATOM   3456  CD1 LEU P 220      31.678   2.596  22.542  0.00  0.00      PRO   
ATOM   3457 HD11 LEU P 220      32.012   3.288  23.344  0.00  0.00      PRO   
ATOM   3458 HD12 LEU P 220      31.970   3.015  21.556  0.00  0.00      PRO   
ATOM   3459 HD13 LEU P 220      30.578   2.752  22.560  0.00  0.00      PRO   
ATOM   3460  CD2 LEU P 220      33.508   0.727  22.782  0.00  0.00      PRO   
ATOM   3461 HD21 LEU P 220      33.672  -0.371  22.731  0.00  0.00      PRO   
ATOM   3462 HD22 LEU P 220      34.086   1.056  21.892  0.00  0.00      PRO   
ATOM   3463 HD23 LEU P 220      33.851   1.029  23.794  0.00  0.00      PRO   
ATOM   3464  C   LEU P 220      30.584  -1.674  22.903  0.00  0.00      PRO   
ATOM   3465  O   LEU P 220      30.906  -2.556  23.686  0.00  0.00      PRO   
ATOM   3466  N   GLY P 221      30.814  -1.819  21.610  0.00  0.00      PRO   
ATOM   3467  HN  GLY P 221      30.484  -1.104  20.999  0.00  0.00      PRO   
ATOM   3468  CA  GLY P 221      31.708  -2.880  21.207  0.00  0.00      PRO   
ATOM   3469  HA1 GLY P 221      31.172  -3.802  21.037  0.00  0.00      PRO   
ATOM   3470  HA2 GLY P 221      32.520  -2.835  21.918  0.00  0.00      PRO   
ATOM   3471  C   GLY P 221      32.280  -2.516  19.794  0.00  0.00      PRO   
ATOM   3472  O   GLY P 221      31.989  -1.449  19.275  0.00  0.00      PRO   
ATOM   3473  N   ILE P 222      33.197  -3.392  19.223  0.00  0.00      PRO   
ATOM   3474  HN  ILE P 222      33.522  -4.141  19.794  0.00  0.00      PRO   
ATOM   3475  CA  ILE P 222      33.778  -3.270  17.899  0.00  0.00      PRO   
ATOM   3476  HA  ILE P 222      33.441  -2.314  17.526  0.00  0.00      PRO   
ATOM   3477  CB  ILE P 222      35.326  -3.202  17.941  0.00  0.00      PRO   
ATOM   3478  HB  ILE P 222      35.425  -2.323  18.613  0.00  0.00      PRO   
ATOM   3479  CG2 ILE P 222      35.846  -4.429  18.647  0.00  0.00      PRO   
ATOM   3480 HG21 ILE P 222      35.541  -5.317  18.054  0.00  0.00      PRO   
ATOM   3481 HG22 ILE P 222      36.939  -4.339  18.827  0.00  0.00      PRO   
ATOM   3482 HG23 ILE P 222      35.432  -4.549  19.671  0.00  0.00      PRO   
ATOM   3483  CG1 ILE P 222      36.000  -3.001  16.644  0.00  0.00      PRO   
ATOM   3484 HG11 ILE P 222      35.735  -3.717  15.837  0.00  0.00      PRO   
ATOM   3485 HG12 ILE P 222      35.686  -2.017  16.234  0.00  0.00      PRO   
ATOM   3486  CD  ILE P 222      37.485  -2.783  16.770  0.00  0.00      PRO   
ATOM   3487  HD1 ILE P 222      37.736  -1.991  17.508  0.00  0.00      PRO   
ATOM   3488  HD2 ILE P 222      38.072  -3.688  17.036  0.00  0.00      PRO   
ATOM   3489  HD3 ILE P 222      37.801  -2.431  15.765  0.00  0.00      PRO   
ATOM   3490  C   ILE P 222      33.267  -4.382  17.014  0.00  0.00      PRO   
ATOM   3491  O   ILE P 222      33.232  -5.538  17.483  0.00  0.00      PRO   
ATOM   3492  N   VAL P 223      32.848  -4.158  15.729  0.00  0.00      PRO   
ATOM   3493  HN  VAL P 223      32.829  -3.187  15.506  0.00  0.00      PRO   
ATOM   3494  CA  VAL P 223      32.634  -5.198  14.752  0.00  0.00      PRO   
ATOM   3495  HA  VAL P 223      32.091  -6.034  15.167  0.00  0.00      PRO   
ATOM   3496  CB  VAL P 223      31.983  -4.695  13.514  0.00  0.00      PRO   
ATOM   3497  HB  VAL P 223      32.631  -4.034  12.900  0.00  0.00      PRO   
ATOM   3498  CG1 VAL P 223      31.560  -5.752  12.541  0.00  0.00      PRO   
ATOM   3499 HG11 VAL P 223      32.384  -6.049  11.858  0.00  0.00      PRO   
ATOM   3500 HG12 VAL P 223      31.087  -6.639  13.015  0.00  0.00      PRO   
ATOM   3501 HG13 VAL P 223      30.818  -5.319  11.837  0.00  0.00      PRO   
ATOM   3502  CG2 VAL P 223      30.799  -3.735  13.841  0.00  0.00      PRO   
ATOM   3503 HG21 VAL P 223      30.073  -4.304  14.461  0.00  0.00      PRO   
ATOM   3504 HG22 VAL P 223      31.249  -2.826  14.295  0.00  0.00      PRO   
ATOM   3505 HG23 VAL P 223      30.312  -3.515  12.867  0.00  0.00      PRO   
ATOM   3506  C   VAL P 223      33.924  -5.849  14.361  0.00  0.00      PRO   
ATOM   3507  O   VAL P 223      34.871  -5.147  14.044  0.00  0.00      PRO   
ATOM   3508  N   ALA P 224      33.981  -7.189  14.360  0.00  0.00      PRO   
ATOM   3509  HN  ALA P 224      33.157  -7.661  14.663  0.00  0.00      PRO   
ATOM   3510  CA  ALA P 224      35.240  -7.961  14.194  0.00  0.00      PRO   
ATOM   3511  HA  ALA P 224      36.151  -7.382  14.183  0.00  0.00      PRO   
ATOM   3512  CB  ALA P 224      35.313  -8.837  15.473  0.00  0.00      PRO   
ATOM   3513  HB1 ALA P 224      35.167  -8.249  16.404  0.00  0.00      PRO   
ATOM   3514  HB2 ALA P 224      34.434  -9.510  15.387  0.00  0.00      PRO   
ATOM   3515  HB3 ALA P 224      36.216  -9.476  15.573  0.00  0.00      PRO   
ATOM   3516  C   ALA P 224      35.238  -8.904  12.978  0.00  0.00      PRO   
ATOM   3517  O   ALA P 224      36.263  -9.181  12.312  0.00  0.00      PRO   
ATOM   3518  N   THR P 225      34.060  -9.499  12.728  0.00  0.00      PRO   
ATOM   3519  HN  THR P 225      33.221  -9.294  13.226  0.00  0.00      PRO   
ATOM   3520  CA  THR P 225      33.868 -10.519  11.640  0.00  0.00      PRO   
ATOM   3521  HA  THR P 225      34.608 -10.424  10.860  0.00  0.00      PRO   
ATOM   3522  CB  THR P 225      33.865 -11.927  12.273  0.00  0.00      PRO   
ATOM   3523  HB  THR P 225      33.073 -12.116  13.028  0.00  0.00      PRO   
ATOM   3524  OG1 THR P 225      34.999 -12.218  13.083  0.00  0.00      PRO   
ATOM   3525  HG1 THR P 225      34.644 -12.522  13.921  0.00  0.00      PRO   
ATOM   3526  CG2 THR P 225      33.923 -12.929  11.151  0.00  0.00      PRO   
ATOM   3527 HG21 THR P 225      32.966 -12.801  10.600  0.00  0.00      PRO   
ATOM   3528 HG22 THR P 225      34.778 -12.663  10.493  0.00  0.00      PRO   
ATOM   3529 HG23 THR P 225      34.020 -13.935  11.613  0.00  0.00      PRO   
ATOM   3530  C   THR P 225      32.545 -10.197  10.864  0.00  0.00      PRO   
ATOM   3531  O   THR P 225      31.460 -10.127  11.441  0.00  0.00      PRO   
ATOM   3532  N   THR P 226      32.614 -10.074   9.516  0.00  0.00      PRO   
ATOM   3533  HN  THR P 226      33.520  -9.993   9.106  0.00  0.00      PRO   
ATOM   3534  CA  THR P 226      31.464 -10.032   8.553  0.00  0.00      PRO   
ATOM   3535  HA  THR P 226      30.564  -9.957   9.145  0.00  0.00      PRO   
ATOM   3536  CB  THR P 226      31.488  -8.757   7.612  0.00  0.00      PRO   
ATOM   3537  HB  THR P 226      30.650  -8.866   6.890  0.00  0.00      PRO   
ATOM   3538  OG1 THR P 226      32.624  -8.536   6.656  0.00  0.00      PRO   
ATOM   3539  HG1 THR P 226      32.444  -7.713   6.197  0.00  0.00      PRO   
ATOM   3540  CG2 THR P 226      31.372  -7.493   8.555  0.00  0.00      PRO   
ATOM   3541 HG21 THR P 226      31.607  -6.558   8.002  0.00  0.00      PRO   
ATOM   3542 HG22 THR P 226      30.307  -7.273   8.782  0.00  0.00      PRO   
ATOM   3543 HG23 THR P 226      31.961  -7.456   9.497  0.00  0.00      PRO   
ATOM   3544  C   THR P 226      31.327 -11.269   7.656  0.00  0.00      PRO   
ATOM   3545  O   THR P 226      32.217 -12.095   7.577  0.00  0.00      PRO   
ATOM   3546  N   GLY P 227      30.160 -11.294   6.920  0.00  0.00      PRO   
ATOM   3547  HN  GLY P 227      29.528 -10.553   7.131  0.00  0.00      PRO   
ATOM   3548  CA  GLY P 227      29.871 -12.252   5.867  0.00  0.00      PRO   
ATOM   3549  HA1 GLY P 227      30.383 -11.825   5.018  0.00  0.00      PRO   
ATOM   3550  HA2 GLY P 227      28.810 -12.345   5.691  0.00  0.00      PRO   
ATOM   3551  C   GLY P 227      30.501 -13.613   5.768  0.00  0.00      PRO   
ATOM   3552  O   GLY P 227      30.310 -14.441   6.641  0.00  0.00      PRO   
ATOM   3553  N   VAL P 228      31.292 -13.806   4.685  0.00  0.00      PRO   
ATOM   3554  HN  VAL P 228      31.286 -13.021   4.070  0.00  0.00      PRO   
ATOM   3555  CA  VAL P 228      32.255 -14.918   4.396  0.00  0.00      PRO   
ATOM   3556  HA  VAL P 228      31.715 -15.737   3.944  0.00  0.00      PRO   
ATOM   3557  CB  VAL P 228      33.095 -14.571   3.162  0.00  0.00      PRO   
ATOM   3558  HB  VAL P 228      33.766 -13.738   3.463  0.00  0.00      PRO   
ATOM   3559  CG1 VAL P 228      34.063 -15.749   2.815  0.00  0.00      PRO   
ATOM   3560 HG11 VAL P 228      34.881 -15.563   2.087  0.00  0.00      PRO   
ATOM   3561 HG12 VAL P 228      34.581 -16.197   3.689  0.00  0.00      PRO   
ATOM   3562 HG13 VAL P 228      33.385 -16.519   2.389  0.00  0.00      PRO   
ATOM   3563  CG2 VAL P 228      32.240 -14.080   2.025  0.00  0.00      PRO   
ATOM   3564 HG21 VAL P 228      31.511 -14.815   1.622  0.00  0.00      PRO   
ATOM   3565 HG22 VAL P 228      31.683 -13.144   2.246  0.00  0.00      PRO   
ATOM   3566 HG23 VAL P 228      32.925 -13.900   1.169  0.00  0.00      PRO   
ATOM   3567  C   VAL P 228      33.012 -15.394   5.564  0.00  0.00      PRO   
ATOM   3568  O   VAL P 228      33.220 -16.549   5.753  0.00  0.00      PRO   
ATOM   3569  N   SER P 229      33.502 -14.518   6.448  0.00  0.00      PRO   
ATOM   3570  HN  SER P 229      33.453 -13.529   6.330  0.00  0.00      PRO   
ATOM   3571  CA  SER P 229      34.467 -14.930   7.514  0.00  0.00      PRO   
ATOM   3572  HA  SER P 229      35.068 -15.660   6.992  0.00  0.00      PRO   
ATOM   3573  CB  SER P 229      35.434 -13.931   7.974  0.00  0.00      PRO   
ATOM   3574  HB1 SER P 229      35.002 -12.934   8.206  0.00  0.00      PRO   
ATOM   3575  HB2 SER P 229      36.005 -14.227   8.880  0.00  0.00      PRO   
ATOM   3576  OG  SER P 229      36.373 -13.751   6.926  0.00  0.00      PRO   
ATOM   3577  HG1 SER P 229      36.967 -14.505   6.919  0.00  0.00      PRO   
ATOM   3578  C   SER P 229      33.812 -15.584   8.723  0.00  0.00      PRO   
ATOM   3579  O   SER P 229      34.526 -16.350   9.378  0.00  0.00      PRO   
ATOM   3580  N   THR P 230      32.534 -15.239   8.970  0.00  0.00      PRO   
ATOM   3581  HN  THR P 230      32.026 -14.684   8.316  0.00  0.00      PRO   
ATOM   3582  CA  THR P 230      31.697 -15.840  10.010  0.00  0.00      PRO   
ATOM   3583  HA  THR P 230      32.063 -15.568  10.989  0.00  0.00      PRO   
ATOM   3584  CB  THR P 230      30.229 -15.418  10.116  0.00  0.00      PRO   
ATOM   3585  HB  THR P 230      29.681 -15.785  11.009  0.00  0.00      PRO   
ATOM   3586  OG1 THR P 230      29.486 -15.705   8.947  0.00  0.00      PRO   
ATOM   3587  HG1 THR P 230      29.912 -15.255   8.213  0.00  0.00      PRO   
ATOM   3588  CG2 THR P 230      30.282 -13.928  10.262  0.00  0.00      PRO   
ATOM   3589 HG21 THR P 230      31.015 -13.644  11.047  0.00  0.00      PRO   
ATOM   3590 HG22 THR P 230      30.423 -13.398   9.296  0.00  0.00      PRO   
ATOM   3591 HG23 THR P 230      29.312 -13.517  10.615  0.00  0.00      PRO   
ATOM   3592  C   THR P 230      31.616 -17.332   9.873  0.00  0.00      PRO   
ATOM   3593  O   THR P 230      31.968 -17.836   8.850  0.00  0.00      PRO   
ATOM   3594  N   GLU P 231      31.149 -18.082  10.922  0.00  0.00      PRO   
ATOM   3595  HN  GLU P 231      30.949 -17.710  11.825  0.00  0.00      PRO   
ATOM   3596  CA  GLU P 231      30.789 -19.467  10.801  0.00  0.00      PRO   
ATOM   3597  HA  GLU P 231      31.675 -20.061  10.632  0.00  0.00      PRO   
ATOM   3598  CB  GLU P 231      30.275 -20.014  12.148  0.00  0.00      PRO   
ATOM   3599  HB1 GLU P 231      29.515 -19.314  12.556  0.00  0.00      PRO   
ATOM   3600  HB2 GLU P 231      29.869 -21.032  11.964  0.00  0.00      PRO   
ATOM   3601  CG  GLU P 231      31.244 -20.146  13.322  0.00  0.00      PRO   
ATOM   3602  HG1 GLU P 231      32.184 -20.674  13.053  0.00  0.00      PRO   
ATOM   3603  HG2 GLU P 231      31.497 -19.164  13.774  0.00  0.00      PRO   
ATOM   3604  CD  GLU P 231      30.660 -20.947  14.452  0.00  0.00      PRO   
ATOM   3605  OE1 GLU P 231      31.291 -21.238  15.525  0.00  0.00      PRO   
ATOM   3606  OE2 GLU P 231      29.434 -21.361  14.363  0.00  0.00      PRO   
ATOM   3607  C   GLU P 231      29.799 -19.832   9.633  0.00  0.00      PRO   
ATOM   3608  O   GLU P 231      29.943 -20.756   8.844  0.00  0.00      PRO   
ATOM   3609  N   ILE P 232      28.743 -19.036   9.535  0.00  0.00      PRO   
ATOM   3610  HN  ILE P 232      28.524 -18.382  10.254  0.00  0.00      PRO   
ATOM   3611  CA  ILE P 232      27.697 -19.096   8.477  0.00  0.00      PRO   
ATOM   3612  HA  ILE P 232      27.375 -20.127   8.475  0.00  0.00      PRO   
ATOM   3613  CB  ILE P 232      26.562 -18.132   8.771  0.00  0.00      PRO   
ATOM   3614  HB  ILE P 232      26.893 -17.081   8.919  0.00  0.00      PRO   
ATOM   3615  CG2 ILE P 232      25.495 -18.189   7.675  0.00  0.00      PRO   
ATOM   3616 HG21 ILE P 232      24.570 -17.810   8.159  0.00  0.00      PRO   
ATOM   3617 HG22 ILE P 232      25.614 -17.493   6.816  0.00  0.00      PRO   
ATOM   3618 HG23 ILE P 232      25.188 -19.223   7.408  0.00  0.00      PRO   
ATOM   3619  CG1 ILE P 232      25.972 -18.510  10.179  0.00  0.00      PRO   
ATOM   3620 HG11 ILE P 232      25.505 -19.514  10.096  0.00  0.00      PRO   
ATOM   3621 HG12 ILE P 232      26.727 -18.521  10.994  0.00  0.00      PRO   
ATOM   3622  CD  ILE P 232      24.959 -17.445  10.649  0.00  0.00      PRO   
ATOM   3623  HD1 ILE P 232      25.428 -16.441  10.733  0.00  0.00      PRO   
ATOM   3624  HD2 ILE P 232      24.095 -17.444   9.950  0.00  0.00      PRO   
ATOM   3625  HD3 ILE P 232      24.393 -17.808  11.534  0.00  0.00      PRO   
ATOM   3626  C   ILE P 232      28.180 -18.760   7.037  0.00  0.00      PRO   
ATOM   3627  O   ILE P 232      27.819 -19.267   5.994  0.00  0.00      PRO   
ATOM   3628  N   GLY P 233      29.253 -17.959   7.036  0.00  0.00      PRO   
ATOM   3629  HN  GLY P 233      29.412 -17.405   7.849  0.00  0.00      PRO   
ATOM   3630  CA  GLY P 233      30.073 -17.800   5.872  0.00  0.00      PRO   
ATOM   3631  HA1 GLY P 233      30.572 -16.843   5.893  0.00  0.00      PRO   
ATOM   3632  HA2 GLY P 233      29.422 -17.820   5.010  0.00  0.00      PRO   
ATOM   3633  C   GLY P 233      31.101 -18.895   5.590  0.00  0.00      PRO   
ATOM   3634  O   GLY P 233      31.205 -19.464   4.497  0.00  0.00      PRO   
ATOM   3635  N   LYS P 234      31.886 -19.332   6.612  0.00  0.00      PRO   
ATOM   3636  HN  LYS P 234      31.850 -18.893   7.506  0.00  0.00      PRO   
ATOM   3637  CA  LYS P 234      32.760 -20.498   6.596  0.00  0.00      PRO   
ATOM   3638  HA  LYS P 234      33.518 -20.187   5.892  0.00  0.00      PRO   
ATOM   3639  CB  LYS P 234      33.496 -20.729   7.943  0.00  0.00      PRO   
ATOM   3640  HB1 LYS P 234      32.802 -20.369   8.732  0.00  0.00      PRO   
ATOM   3641  HB2 LYS P 234      33.741 -21.782   8.200  0.00  0.00      PRO   
ATOM   3642  CG  LYS P 234      34.745 -19.867   7.975  0.00  0.00      PRO   
ATOM   3643  HG1 LYS P 234      35.366 -20.000   7.063  0.00  0.00      PRO   
ATOM   3644  HG2 LYS P 234      34.485 -18.790   7.893  0.00  0.00      PRO   
ATOM   3645  CD  LYS P 234      35.625 -20.183   9.228  0.00  0.00      PRO   
ATOM   3646  HD1 LYS P 234      36.048 -21.206   9.131  0.00  0.00      PRO   
ATOM   3647  HD2 LYS P 234      36.475 -19.485   9.069  0.00  0.00      PRO   
ATOM   3648  CE  LYS P 234      34.867 -19.952  10.520  0.00  0.00      PRO   
ATOM   3649  HE1 LYS P 234      34.499 -18.904  10.479  0.00  0.00      PRO   
ATOM   3650  HE2 LYS P 234      34.078 -20.708  10.723  0.00  0.00      PRO   
ATOM   3651  NZ  LYS P 234      35.812 -20.043  11.695  0.00  0.00      PRO   
ATOM   3652  HZ1 LYS P 234      36.739 -19.625  11.479  0.00  0.00      PRO   
ATOM   3653  HZ2 LYS P 234      35.446 -19.610  12.567  0.00  0.00      PRO   
ATOM   3654  HZ3 LYS P 234      35.977 -21.052  11.887  0.00  0.00      PRO   
ATOM   3655  C   LYS P 234      32.266 -21.860   6.172  0.00  0.00      PRO   
ATOM   3656  O   LYS P 234      32.922 -22.502   5.368  0.00  0.00      PRO   
ATOM   3657  N   ILE P 235      31.133 -22.291   6.804  0.00  0.00      PRO   
ATOM   3658  HN  ILE P 235      30.609 -21.659   7.369  0.00  0.00      PRO   
ATOM   3659  CA  ILE P 235      30.638 -23.633   6.696  0.00  0.00      PRO   
ATOM   3660  HA  ILE P 235      31.260 -24.155   5.984  0.00  0.00      PRO   
ATOM   3661  CB  ILE P 235      30.487 -24.462   7.995  0.00  0.00      PRO   
ATOM   3662  HB  ILE P 235      29.578 -24.071   8.501  0.00  0.00      PRO   
ATOM   3663  CG2 ILE P 235      30.353 -25.940   7.547  0.00  0.00      PRO   
ATOM   3664 HG21 ILE P 235      31.172 -26.352   6.919  0.00  0.00      PRO   
ATOM   3665 HG22 ILE P 235      30.296 -26.669   8.384  0.00  0.00      PRO   
ATOM   3666 HG23 ILE P 235      29.449 -26.173   6.947  0.00  0.00      PRO   
ATOM   3667  CG1 ILE P 235      31.669 -24.326   8.978  0.00  0.00      PRO   
ATOM   3668 HG11 ILE P 235      31.756 -23.304   9.405  0.00  0.00      PRO   
ATOM   3669 HG12 ILE P 235      31.505 -25.069   9.787  0.00  0.00      PRO   
ATOM   3670  CD  ILE P 235      32.985 -24.767   8.302  0.00  0.00      PRO   
ATOM   3671  HD1 ILE P 235      33.051 -25.875   8.278  0.00  0.00      PRO   
ATOM   3672  HD2 ILE P 235      33.071 -24.434   7.245  0.00  0.00      PRO   
ATOM   3673  HD3 ILE P 235      33.917 -24.385   8.771  0.00  0.00      PRO   
ATOM   3674  C   ILE P 235      29.322 -23.452   5.999  0.00  0.00      PRO   
ATOM   3675  O   ILE P 235      28.432 -22.788   6.539  0.00  0.00      PRO   
ATOM   3676  N   ARG P 236      29.212 -23.909   4.762  0.00  0.00      PRO   
ATOM   3677  HN  ARG P 236      29.988 -24.377   4.346  0.00  0.00      PRO   
ATOM   3678  CA  ARG P 236      28.061 -23.648   3.879  0.00  0.00      PRO   
ATOM   3679  HA  ARG P 236      27.523 -22.932   4.482  0.00  0.00      PRO   
ATOM   3680  CB  ARG P 236      28.480 -23.084   2.481  0.00  0.00      PRO   
ATOM   3681  HB1 ARG P 236      29.065 -23.821   1.889  0.00  0.00      PRO   
ATOM   3682  HB2 ARG P 236      27.643 -22.926   1.768  0.00  0.00      PRO   
ATOM   3683  CG  ARG P 236      29.203 -21.722   2.628  0.00  0.00      PRO   
ATOM   3684  HG1 ARG P 236      30.109 -21.780   3.268  0.00  0.00      PRO   
ATOM   3685  HG2 ARG P 236      29.513 -21.357   1.625  0.00  0.00      PRO   
ATOM   3686  CD  ARG P 236      28.404 -20.633   3.266  0.00  0.00      PRO   
ATOM   3687  HD1 ARG P 236      28.172 -20.981   4.295  0.00  0.00      PRO   
ATOM   3688  HD2 ARG P 236      28.744 -19.577   3.316  0.00  0.00      PRO   
ATOM   3689  NE  ARG P 236      27.125 -20.582   2.485  0.00  0.00      PRO   
ATOM   3690  HE  ARG P 236      27.139 -20.877   1.530  0.00  0.00      PRO   
ATOM   3691  CZ  ARG P 236      26.036 -20.028   2.954  0.00  0.00      PRO   
ATOM   3692  NH1 ARG P 236      25.871 -19.388   4.083  0.00  0.00      PRO   
ATOM   3693 HH11 ARG P 236      24.994 -18.942   4.264  0.00  0.00      PRO   
ATOM   3694 HH12 ARG P 236      26.559 -19.563   4.787  0.00  0.00      PRO   
ATOM   3695  NH2 ARG P 236      25.045 -20.125   2.093  0.00  0.00      PRO   
ATOM   3696 HH21 ARG P 236      24.185 -19.630   2.212  0.00  0.00      PRO   
ATOM   3697 HH22 ARG P 236      25.153 -20.717   1.294  0.00  0.00      PRO   
ATOM   3698  C   ARG P 236      27.041 -24.795   3.745  0.00  0.00      PRO   
ATOM   3699  O   ARG P 236      25.898 -24.560   3.250  0.00  0.00      PRO   
ATOM   3700  N   ASP P 237      27.453 -25.916   4.274  0.00  0.00      PRO   
ATOM   3701  HN  ASP P 237      28.412 -25.940   4.545  0.00  0.00      PRO   
ATOM   3702  CA  ASP P 237      26.803 -27.243   4.446  0.00  0.00      PRO   
ATOM   3703  HA  ASP P 237      26.796 -27.743   3.488  0.00  0.00      PRO   
ATOM   3704  CB  ASP P 237      27.564 -27.969   5.520  0.00  0.00      PRO   
ATOM   3705  HB1 ASP P 237      27.603 -27.449   6.501  0.00  0.00      PRO   
ATOM   3706  HB2 ASP P 237      26.995 -28.914   5.653  0.00  0.00      PRO   
ATOM   3707  CG  ASP P 237      28.990 -28.272   5.202  0.00  0.00      PRO   
ATOM   3708  OD1 ASP P 237      29.463 -28.095   4.078  0.00  0.00      PRO   
ATOM   3709  OD2 ASP P 237      29.653 -28.913   6.100  0.00  0.00      PRO   
ATOM   3710  C   ASP P 237      25.241 -27.291   4.627  0.00  0.00      PRO   
ATOM   3711  O   ASP P 237      24.601 -28.151   4.084  0.00  0.00      PRO   
ATOM   3712  N   GLN P 238      24.664 -26.350   5.397  0.00  0.00      PRO   
ATOM   3713  HN  GLN P 238      25.264 -25.632   5.742  0.00  0.00      PRO   
ATOM   3714  CA  GLN P 238      23.306 -26.344   5.805  0.00  0.00      PRO   
ATOM   3715  HA  GLN P 238      23.023 -27.386   5.832  0.00  0.00      PRO   
ATOM   3716  CB  GLN P 238      23.056 -25.720   7.243  0.00  0.00      PRO   
ATOM   3717  HB1 GLN P 238      23.766 -24.885   7.426  0.00  0.00      PRO   
ATOM   3718  HB2 GLN P 238      22.006 -25.380   7.368  0.00  0.00      PRO   
ATOM   3719  CG  GLN P 238      23.210 -26.777   8.364  0.00  0.00      PRO   
ATOM   3720  HG1 GLN P 238      23.237 -26.317   9.375  0.00  0.00      PRO   
ATOM   3721  HG2 GLN P 238      22.357 -27.488   8.341  0.00  0.00      PRO   
ATOM   3722  CD  GLN P 238      24.481 -27.720   8.386  0.00  0.00      PRO   
ATOM   3723  OE1 GLN P 238      24.308 -28.932   8.351  0.00  0.00      PRO   
ATOM   3724  NE2 GLN P 238      25.644 -27.133   8.518  0.00  0.00      PRO   
ATOM   3725 HE21 GLN P 238      26.485 -27.654   8.666  0.00  0.00      PRO   
ATOM   3726 HE22 GLN P 238      25.763 -26.145   8.423  0.00  0.00      PRO   
ATOM   3727  C   GLN P 238      22.419 -25.561   4.831  0.00  0.00      PRO   
ATOM   3728  O   GLN P 238      21.188 -25.538   4.868  0.00  0.00      PRO   
ATOM   3729  N   MET P 239      23.096 -24.874   3.861  0.00  0.00      PRO   
ATOM   3730  HN  MET P 239      24.075 -24.701   3.939  0.00  0.00      PRO   
ATOM   3731  CA  MET P 239      22.446 -24.052   2.906  0.00  0.00      PRO   
ATOM   3732  HA  MET P 239      21.390 -24.281   2.904  0.00  0.00      PRO   
ATOM   3733  CB  MET P 239      22.797 -22.602   3.216  0.00  0.00      PRO   
ATOM   3734  HB1 MET P 239      23.861 -22.466   2.927  0.00  0.00      PRO   
ATOM   3735  HB2 MET P 239      22.128 -21.922   2.646  0.00  0.00      PRO   
ATOM   3736  CG  MET P 239      22.726 -22.164   4.636  0.00  0.00      PRO   
ATOM   3737  HG1 MET P 239      22.581 -21.066   4.550  0.00  0.00      PRO   
ATOM   3738  HG2 MET P 239      21.901 -22.622   5.224  0.00  0.00      PRO   
ATOM   3739  SD  MET P 239      24.332 -22.359   5.423  0.00  0.00      PRO   
ATOM   3740  CE  MET P 239      23.945 -21.739   7.033  0.00  0.00      PRO   
ATOM   3741  HE1 MET P 239      24.905 -21.589   7.571  0.00  0.00      PRO   
ATOM   3742  HE2 MET P 239      23.381 -20.821   6.762  0.00  0.00      PRO   
ATOM   3743  HE3 MET P 239      23.272 -22.315   7.704  0.00  0.00      PRO   
ATOM   3744  C   MET P 239      22.877 -24.421   1.540  0.00  0.00      PRO   
ATOM   3745  O   MET P 239      22.502 -23.739   0.589  0.00  0.00      PRO   
ATOM   3746  N   ALA P 240      23.598 -25.555   1.405  0.00  0.00      PRO   
ATOM   3747  HN  ALA P 240      23.790 -26.130   2.197  0.00  0.00      PRO   
ATOM   3748  CA  ALA P 240      24.260 -25.880   0.154  0.00  0.00      PRO   
ATOM   3749  HA  ALA P 240      23.687 -25.505  -0.680  0.00  0.00      PRO   
ATOM   3750  CB  ALA P 240      25.811 -25.485   0.190  0.00  0.00      PRO   
ATOM   3751  HB1 ALA P 240      25.798 -24.386   0.353  0.00  0.00      PRO   
ATOM   3752  HB2 ALA P 240      26.319 -25.856   1.106  0.00  0.00      PRO   
ATOM   3753  HB3 ALA P 240      26.312 -25.839  -0.736  0.00  0.00      PRO   
ATOM   3754  C   ALA P 240      24.304 -27.419  -0.027  0.00  0.00      PRO   
ATOM   3755  O   ALA P 240      24.177 -28.173   0.936  0.00  0.00      PRO   
ATOM   3756  N   ALA P 241      24.288 -27.946  -1.273  0.00  0.00      PRO   
ATOM   3757  HN  ALA P 241      24.428 -27.317  -2.034  0.00  0.00      PRO   
ATOM   3758  CA  ALA P 241      24.088 -29.309  -1.617  0.00  0.00      PRO   
ATOM   3759  HA  ALA P 241      24.469 -29.927  -0.817  0.00  0.00      PRO   
ATOM   3760  CB  ALA P 241      22.571 -29.678  -1.663  0.00  0.00      PRO   
ATOM   3761  HB1 ALA P 241      22.398 -30.767  -1.522  0.00  0.00      PRO   
ATOM   3762  HB2 ALA P 241      22.009 -29.137  -0.872  0.00  0.00      PRO   
ATOM   3763  HB3 ALA P 241      22.244 -29.338  -2.668  0.00  0.00      PRO   
ATOM   3764  C   ALA P 241      24.791 -29.777  -2.878  0.00  0.00      PRO   
ATOM   3765  O   ALA P 241      24.163 -30.462  -3.692  0.00  0.00      PRO   
ATOM   3766  N   THR P 242      26.060 -29.553  -3.061  0.00  0.00      PRO   
ATOM   3767  HN  THR P 242      26.605 -29.071  -2.380  0.00  0.00      PRO   
ATOM   3768  CA  THR P 242      26.805 -29.884  -4.224  0.00  0.00      PRO   
ATOM   3769  HA  THR P 242      26.307 -29.472  -5.090  0.00  0.00      PRO   
ATOM   3770  CB  THR P 242      28.246 -29.281  -4.107  0.00  0.00      PRO   
ATOM   3771  HB  THR P 242      28.879 -29.810  -4.851  0.00  0.00      PRO   
ATOM   3772  OG1 THR P 242      28.775 -29.392  -2.828  0.00  0.00      PRO   
ATOM   3773  HG1 THR P 242      29.723 -29.302  -2.952  0.00  0.00      PRO   
ATOM   3774  CG2 THR P 242      28.165 -27.832  -4.566  0.00  0.00      PRO   
ATOM   3775 HG21 THR P 242      27.747 -27.730  -5.590  0.00  0.00      PRO   
ATOM   3776 HG22 THR P 242      27.427 -27.319  -3.911  0.00  0.00      PRO   
ATOM   3777 HG23 THR P 242      29.151 -27.338  -4.433  0.00  0.00      PRO   
ATOM   3778  C   THR P 242      26.894 -31.295  -4.589  0.00  0.00      PRO   
ATOM   3779  O   THR P 242      26.704 -31.588  -5.782  0.00  0.00      PRO   
ATOM   3780  N   GLU P 243      27.030 -32.194  -3.598  0.00  0.00      PRO   
ATOM   3781  HN  GLU P 243      26.956 -31.954  -2.633  0.00  0.00      PRO   
ATOM   3782  CA  GLU P 243      27.377 -33.561  -3.857  0.00  0.00      PRO   
ATOM   3783  HA  GLU P 243      27.599 -33.718  -4.903  0.00  0.00      PRO   
ATOM   3784  CB  GLU P 243      28.700 -33.989  -3.072  0.00  0.00      PRO   
ATOM   3785  HB1 GLU P 243      28.529 -33.782  -1.994  0.00  0.00      PRO   
ATOM   3786  HB2 GLU P 243      28.760 -35.075  -3.298  0.00  0.00      PRO   
ATOM   3787  CG  GLU P 243      30.008 -33.304  -3.538  0.00  0.00      PRO   
ATOM   3788  HG1 GLU P 243      30.139 -33.526  -4.619  0.00  0.00      PRO   
ATOM   3789  HG2 GLU P 243      29.905 -32.201  -3.452  0.00  0.00      PRO   
ATOM   3790  CD  GLU P 243      31.207 -33.905  -2.838  0.00  0.00      PRO   
ATOM   3791  OE1 GLU P 243      32.065 -34.462  -3.532  0.00  0.00      PRO   
ATOM   3792  OE2 GLU P 243      31.293 -33.797  -1.575  0.00  0.00      PRO   
ATOM   3793  C   GLU P 243      26.120 -34.470  -3.587  0.00  0.00      PRO   
ATOM   3794  O   GLU P 243      26.151 -35.749  -3.436  0.00  0.00      PRO   
ATOM   3795  N   GLN P 244      24.923 -33.903  -3.567  0.00  0.00      PRO   
ATOM   3796  HN  GLN P 244      25.030 -32.912  -3.580  0.00  0.00      PRO   
ATOM   3797  CA  GLN P 244      23.684 -34.644  -3.434  0.00  0.00      PRO   
ATOM   3798  HA  GLN P 244      23.765 -35.613  -2.965  0.00  0.00      PRO   
ATOM   3799  CB  GLN P 244      22.679 -33.820  -2.533  0.00  0.00      PRO   
ATOM   3800  HB1 GLN P 244      22.859 -32.728  -2.632  0.00  0.00      PRO   
ATOM   3801  HB2 GLN P 244      21.632 -34.073  -2.803  0.00  0.00      PRO   
ATOM   3802  CG  GLN P 244      22.750 -34.036  -1.039  0.00  0.00      PRO   
ATOM   3803  HG1 GLN P 244      22.758 -33.012  -0.610  0.00  0.00      PRO   
ATOM   3804  HG2 GLN P 244      21.859 -34.612  -0.709  0.00  0.00      PRO   
ATOM   3805  CD  GLN P 244      24.055 -34.697  -0.566  0.00  0.00      PRO   
ATOM   3806  OE1 GLN P 244      25.074 -34.026  -0.142  0.00  0.00      PRO   
ATOM   3807  NE2 GLN P 244      24.139 -36.036  -0.553  0.00  0.00      PRO   
ATOM   3808 HE21 GLN P 244      24.840 -36.552  -0.060  0.00  0.00      PRO   
ATOM   3809 HE22 GLN P 244      23.380 -36.519  -0.988  0.00  0.00      PRO   
ATOM   3810  C   GLN P 244      23.277 -35.034  -4.874  0.00  0.00      PRO   
ATOM   3811  O   GLN P 244      23.636 -34.461  -5.874  0.00  0.00      PRO   
ATOM   3812  N   ASP P 245      22.362 -36.008  -4.996  0.00  0.00      PRO   
ATOM   3813  HN  ASP P 245      22.108 -36.521  -4.181  0.00  0.00      PRO   
ATOM   3814  CA  ASP P 245      21.383 -36.306  -6.029  0.00  0.00      PRO   
ATOM   3815  HA  ASP P 245      21.912 -36.294  -6.971  0.00  0.00      PRO   
ATOM   3816  CB  ASP P 245      20.836 -37.766  -5.894  0.00  0.00      PRO   
ATOM   3817  HB1 ASP P 245      20.197 -37.706  -4.988  0.00  0.00      PRO   
ATOM   3818  HB2 ASP P 245      20.192 -38.109  -6.732  0.00  0.00      PRO   
ATOM   3819  CG  ASP P 245      22.002 -38.793  -5.663  0.00  0.00      PRO   
ATOM   3820  OD1 ASP P 245      22.706 -39.002  -6.687  0.00  0.00      PRO   
ATOM   3821  OD2 ASP P 245      22.207 -39.182  -4.494  0.00  0.00      PRO   
ATOM   3822  C   ASP P 245      20.303 -35.311  -6.292  0.00  0.00      PRO   
ATOM   3823  O   ASP P 245      19.950 -34.508  -5.455  0.00  0.00      PRO   
ATOM   3824  N   LYS P 246      19.683 -35.436  -7.542  0.00  0.00      PRO   
ATOM   3825  HN  LYS P 246      19.996 -36.033  -8.276  0.00  0.00      PRO   
ATOM   3826  CA  LYS P 246      18.524 -34.676  -7.917  0.00  0.00      PRO   
ATOM   3827  HA  LYS P 246      18.752 -33.662  -7.622  0.00  0.00      PRO   
ATOM   3828  CB  LYS P 246      18.363 -34.615  -9.515  0.00  0.00      PRO   
ATOM   3829  HB1 LYS P 246      18.476 -35.621  -9.972  0.00  0.00      PRO   
ATOM   3830  HB2 LYS P 246      17.324 -34.277  -9.719  0.00  0.00      PRO   
ATOM   3831  CG  LYS P 246      19.286 -33.588 -10.208  0.00  0.00      PRO   
ATOM   3832  HG1 LYS P 246      19.316 -32.606  -9.690  0.00  0.00      PRO   
ATOM   3833  HG2 LYS P 246      20.334 -33.950 -10.148  0.00  0.00      PRO   
ATOM   3834  CD  LYS P 246      18.792 -33.290 -11.602  0.00  0.00      PRO   
ATOM   3835  HD1 LYS P 246      18.511 -34.264 -12.057  0.00  0.00      PRO   
ATOM   3836  HD2 LYS P 246      17.934 -32.585 -11.587  0.00  0.00      PRO   
ATOM   3837  CE  LYS P 246      19.943 -32.570 -12.371  0.00  0.00      PRO   
ATOM   3838  HE1 LYS P 246      20.125 -31.590 -11.879  0.00  0.00      PRO   
ATOM   3839  HE2 LYS P 246      20.900 -33.128 -12.297  0.00  0.00      PRO   
ATOM   3840  NZ  LYS P 246      19.665 -32.395 -13.813  0.00  0.00      PRO   
ATOM   3841  HZ1 LYS P 246      18.689 -32.043 -13.881  0.00  0.00      PRO   
ATOM   3842  HZ2 LYS P 246      20.270 -31.717 -14.319  0.00  0.00      PRO   
ATOM   3843  HZ3 LYS P 246      19.698 -33.347 -14.232  0.00  0.00      PRO   
ATOM   3844  C   LYS P 246      17.230 -35.037  -7.290  0.00  0.00      PRO   
ATOM   3845  O   LYS P 246      17.050 -36.189  -6.782  0.00  0.00      PRO   
ATOM   3846  N   THR P 247      16.355 -34.066  -7.170  0.00  0.00      PRO   
ATOM   3847  HN  THR P 247      16.701 -33.200  -7.523  0.00  0.00      PRO   
ATOM   3848  CA  THR P 247      15.092 -34.131  -6.583  0.00  0.00      PRO   
ATOM   3849  HA  THR P 247      15.275 -34.655  -5.657  0.00  0.00      PRO   
ATOM   3850  CB  THR P 247      14.690 -32.699  -6.206  0.00  0.00      PRO   
ATOM   3851  HB  THR P 247      15.626 -32.170  -5.925  0.00  0.00      PRO   
ATOM   3852  OG1 THR P 247      13.706 -32.758  -5.155  0.00  0.00      PRO   
ATOM   3853  HG1 THR P 247      13.919 -32.132  -4.460  0.00  0.00      PRO   
ATOM   3854  CG2 THR P 247      14.125 -31.796  -7.403  0.00  0.00      PRO   
ATOM   3855 HG21 THR P 247      13.211 -32.293  -7.791  0.00  0.00      PRO   
ATOM   3856 HG22 THR P 247      13.901 -30.780  -7.014  0.00  0.00      PRO   
ATOM   3857 HG23 THR P 247      14.934 -31.674  -8.155  0.00  0.00      PRO   
ATOM   3858  C   THR P 247      14.040 -34.820  -7.453  0.00  0.00      PRO   
ATOM   3859  O   THR P 247      14.290 -34.845  -8.673  0.00  0.00      PRO   
ATOM   3860  N   PRO P 248      12.894 -35.421  -7.070  0.00  0.00      PRO   
ATOM   3861  CD  PRO P 248      12.339 -35.414  -5.711  0.00  0.00      PRO   
ATOM   3862  HD1 PRO P 248      11.726 -34.495  -5.592  0.00  0.00      PRO   
ATOM   3863  HD2 PRO P 248      13.096 -35.307  -4.905  0.00  0.00      PRO   
ATOM   3864  CA  PRO P 248      12.311 -36.583  -7.866  0.00  0.00      PRO   
ATOM   3865  HA  PRO P 248      13.146 -37.263  -7.944  0.00  0.00      PRO   
ATOM   3866  CB  PRO P 248      11.095 -37.094  -6.919  0.00  0.00      PRO   
ATOM   3867  HB1 PRO P 248      10.898 -38.181  -7.034  0.00  0.00      PRO   
ATOM   3868  HB2 PRO P 248      10.204 -36.461  -7.121  0.00  0.00      PRO   
ATOM   3869  CG  PRO P 248      11.596 -36.683  -5.483  0.00  0.00      PRO   
ATOM   3870  HG1 PRO P 248      12.303 -37.400  -5.014  0.00  0.00      PRO   
ATOM   3871  HG2 PRO P 248      10.705 -36.418  -4.875  0.00  0.00      PRO   
ATOM   3872  C   PRO P 248      11.851 -36.231  -9.243  0.00  0.00      PRO   
ATOM   3873  O   PRO P 248      12.017 -37.025 -10.181  0.00  0.00      PRO   
ATOM   3874  N   LEU P 249      11.223 -35.087  -9.432  0.00  0.00      PRO   
ATOM   3875  HN  LEU P 249      11.134 -34.464  -8.658  0.00  0.00      PRO   
ATOM   3876  CA  LEU P 249      10.834 -34.595 -10.708  0.00  0.00      PRO   
ATOM   3877  HA  LEU P 249      10.133 -35.328 -11.080  0.00  0.00      PRO   
ATOM   3878  CB  LEU P 249      10.167 -33.137 -10.600  0.00  0.00      PRO   
ATOM   3879  HB1 LEU P 249       9.305 -33.338  -9.927  0.00  0.00      PRO   
ATOM   3880  HB2 LEU P 249      10.958 -32.457 -10.218  0.00  0.00      PRO   
ATOM   3881  CG  LEU P 249       9.621 -32.599 -11.949  0.00  0.00      PRO   
ATOM   3882  HG  LEU P 249      10.546 -32.281 -12.476  0.00  0.00      PRO   
ATOM   3883  CD1 LEU P 249       8.789 -33.600 -12.804  0.00  0.00      PRO   
ATOM   3884 HD11 LEU P 249       8.290 -33.068 -13.642  0.00  0.00      PRO   
ATOM   3885 HD12 LEU P 249       9.480 -34.377 -13.196  0.00  0.00      PRO   
ATOM   3886 HD13 LEU P 249       8.034 -34.007 -12.097  0.00  0.00      PRO   
ATOM   3887  CD2 LEU P 249       8.693 -31.342 -11.807  0.00  0.00      PRO   
ATOM   3888 HD21 LEU P 249       8.660 -30.720 -12.727  0.00  0.00      PRO   
ATOM   3889 HD22 LEU P 249       7.635 -31.655 -11.673  0.00  0.00      PRO   
ATOM   3890 HD23 LEU P 249       9.005 -30.676 -10.975  0.00  0.00      PRO   
ATOM   3891  C   LEU P 249      12.042 -34.453 -11.625  0.00  0.00      PRO   
ATOM   3892  O   LEU P 249      12.063 -34.774 -12.813  0.00  0.00      PRO   
ATOM   3893  N   GLN P 250      13.122 -33.855 -11.112  0.00  0.00      PRO   
ATOM   3894  HN  GLN P 250      13.252 -33.650 -10.146  0.00  0.00      PRO   
ATOM   3895  CA  GLN P 250      14.211 -33.399 -11.984  0.00  0.00      PRO   
ATOM   3896  HA  GLN P 250      13.824 -33.028 -12.921  0.00  0.00      PRO   
ATOM   3897  CB  GLN P 250      15.027 -32.336 -11.187  0.00  0.00      PRO   
ATOM   3898  HB1 GLN P 250      15.442 -32.741 -10.239  0.00  0.00      PRO   
ATOM   3899  HB2 GLN P 250      15.892 -32.044 -11.820  0.00  0.00      PRO   
ATOM   3900  CG  GLN P 250      14.227 -31.062 -10.832  0.00  0.00      PRO   
ATOM   3901  HG1 GLN P 250      13.443 -31.334 -10.093  0.00  0.00      PRO   
ATOM   3902  HG2 GLN P 250      14.895 -30.436 -10.201  0.00  0.00      PRO   
ATOM   3903  CD  GLN P 250      13.588 -30.312 -12.006  0.00  0.00      PRO   
ATOM   3904  OE1 GLN P 250      12.459 -29.821 -12.059  0.00  0.00      PRO   
ATOM   3905  NE2 GLN P 250      14.411 -30.140 -13.103  0.00  0.00      PRO   
ATOM   3906 HE21 GLN P 250      14.167 -29.415 -13.747  0.00  0.00      PRO   
ATOM   3907 HE22 GLN P 250      15.299 -30.587 -12.990  0.00  0.00      PRO   
ATOM   3908  C   GLN P 250      14.946 -34.679 -12.474  0.00  0.00      PRO   
ATOM   3909  O   GLN P 250      15.313 -34.803 -13.659  0.00  0.00      PRO   
ATOM   3910  N   GLN P 251      15.127 -35.612 -11.544  0.00  0.00      PRO   
ATOM   3911  HN  GLN P 251      14.970 -35.345 -10.597  0.00  0.00      PRO   
ATOM   3912  CA  GLN P 251      15.647 -36.965 -11.707  0.00  0.00      PRO   
ATOM   3913  HA  GLN P 251      16.645 -36.897 -12.113  0.00  0.00      PRO   
ATOM   3914  CB  GLN P 251      15.769 -37.591 -10.273  0.00  0.00      PRO   
ATOM   3915  HB1 GLN P 251      16.418 -36.908  -9.684  0.00  0.00      PRO   
ATOM   3916  HB2 GLN P 251      14.799 -37.432  -9.756  0.00  0.00      PRO   
ATOM   3917  CG  GLN P 251      16.262 -39.084 -10.312  0.00  0.00      PRO   
ATOM   3918  HG1 GLN P 251      16.368 -39.432  -9.262  0.00  0.00      PRO   
ATOM   3919  HG2 GLN P 251      15.491 -39.685 -10.841  0.00  0.00      PRO   
ATOM   3920  CD  GLN P 251      17.632 -39.322 -10.865  0.00  0.00      PRO   
ATOM   3921  OE1 GLN P 251      18.616 -38.553 -11.004  0.00  0.00      PRO   
ATOM   3922  NE2 GLN P 251      17.758 -40.594 -11.266  0.00  0.00      PRO   
ATOM   3923 HE21 GLN P 251      18.699 -40.912 -11.377  0.00  0.00      PRO   
ATOM   3924 HE22 GLN P 251      16.968 -41.180 -11.081  0.00  0.00      PRO   
ATOM   3925  C   GLN P 251      14.846 -37.810 -12.725  0.00  0.00      PRO   
ATOM   3926  O   GLN P 251      15.416 -38.479 -13.539  0.00  0.00      PRO   
ATOM   3927  N   LYS P 252      13.529 -37.673 -12.688  0.00  0.00      PRO   
ATOM   3928  HN  LYS P 252      13.153 -37.205 -11.892  0.00  0.00      PRO   
ATOM   3929  CA  LYS P 252      12.692 -38.383 -13.567  0.00  0.00      PRO   
ATOM   3930  HA  LYS P 252      13.153 -39.339 -13.767  0.00  0.00      PRO   
ATOM   3931  CB  LYS P 252      11.263 -38.800 -12.913  0.00  0.00      PRO   
ATOM   3932  HB1 LYS P 252      10.785 -37.957 -12.368  0.00  0.00      PRO   
ATOM   3933  HB2 LYS P 252      10.561 -38.953 -13.760  0.00  0.00      PRO   
ATOM   3934  CG  LYS P 252      11.310 -39.940 -11.923  0.00  0.00      PRO   
ATOM   3935  HG1 LYS P 252      11.977 -39.714 -11.063  0.00  0.00      PRO   
ATOM   3936  HG2 LYS P 252      10.268 -40.023 -11.548  0.00  0.00      PRO   
ATOM   3937  CD  LYS P 252      11.553 -41.248 -12.667  0.00  0.00      PRO   
ATOM   3938  HD1 LYS P 252      10.637 -41.481 -13.251  0.00  0.00      PRO   
ATOM   3939  HD2 LYS P 252      12.381 -41.147 -13.401  0.00  0.00      PRO   
ATOM   3940  CE  LYS P 252      11.782 -42.434 -11.752  0.00  0.00      PRO   
ATOM   3941  HE1 LYS P 252      10.885 -42.486 -11.097  0.00  0.00      PRO   
ATOM   3942  HE2 LYS P 252      11.880 -43.429 -12.237  0.00  0.00      PRO   
ATOM   3943  NZ  LYS P 252      12.992 -42.299 -10.886  0.00  0.00      PRO   
ATOM   3944  HZ1 LYS P 252      13.127 -41.487 -10.251  0.00  0.00      PRO   
ATOM   3945  HZ2 LYS P 252      13.006 -43.131 -10.262  0.00  0.00      PRO   
ATOM   3946  HZ3 LYS P 252      13.837 -42.293 -11.492  0.00  0.00      PRO   
ATOM   3947  C   LYS P 252      12.552 -37.801 -14.938  0.00  0.00      PRO   
ATOM   3948  O   LYS P 252      12.320 -38.474 -15.933  0.00  0.00      PRO   
ATOM   3949  N   LEU P 253      12.725 -36.445 -15.027  0.00  0.00      PRO   
ATOM   3950  HN  LEU P 253      12.594 -35.851 -14.237  0.00  0.00      PRO   
ATOM   3951  CA  LEU P 253      12.869 -35.789 -16.309  0.00  0.00      PRO   
ATOM   3952  HA  LEU P 253      12.091 -36.079 -17.000  0.00  0.00      PRO   
ATOM   3953  CB  LEU P 253      12.766 -34.228 -16.149  0.00  0.00      PRO   
ATOM   3954  HB1 LEU P 253      13.487 -33.958 -15.348  0.00  0.00      PRO   
ATOM   3955  HB2 LEU P 253      13.013 -33.763 -17.127  0.00  0.00      PRO   
ATOM   3956  CG  LEU P 253      11.318 -33.717 -15.827  0.00  0.00      PRO   
ATOM   3957  HG  LEU P 253      10.934 -34.406 -15.045  0.00  0.00      PRO   
ATOM   3958  CD1 LEU P 253      11.400 -32.293 -15.316  0.00  0.00      PRO   
ATOM   3959 HD11 LEU P 253      11.968 -31.572 -15.942  0.00  0.00      PRO   
ATOM   3960 HD12 LEU P 253      10.340 -31.984 -15.191  0.00  0.00      PRO   
ATOM   3961 HD13 LEU P 253      11.868 -32.199 -14.312  0.00  0.00      PRO   
ATOM   3962  CD2 LEU P 253      10.320 -33.742 -17.068  0.00  0.00      PRO   
ATOM   3963 HD21 LEU P 253       9.312 -33.741 -16.600  0.00  0.00      PRO   
ATOM   3964 HD22 LEU P 253      10.531 -32.799 -17.617  0.00  0.00      PRO   
ATOM   3965 HD23 LEU P 253      10.475 -34.494 -17.871  0.00  0.00      PRO   
ATOM   3966  C   LEU P 253      14.192 -36.257 -17.013  0.00  0.00      PRO   
ATOM   3967  O   LEU P 253      14.241 -36.609 -18.203  0.00  0.00      PRO   
ATOM   3968  N   ASP P 254      15.321 -36.268 -16.240  0.00  0.00      PRO   
ATOM   3969  HN  ASP P 254      15.286 -35.869 -15.327  0.00  0.00      PRO   
ATOM   3970  CA  ASP P 254      16.613 -36.800 -16.645  0.00  0.00      PRO   
ATOM   3971  HA  ASP P 254      16.856 -36.318 -17.580  0.00  0.00      PRO   
ATOM   3972  CB  ASP P 254      17.782 -36.532 -15.662  0.00  0.00      PRO   
ATOM   3973  HB1 ASP P 254      17.553 -36.857 -14.624  0.00  0.00      PRO   
ATOM   3974  HB2 ASP P 254      18.635 -37.186 -15.943  0.00  0.00      PRO   
ATOM   3975  CG  ASP P 254      18.223 -35.064 -15.541  0.00  0.00      PRO   
ATOM   3976  OD1 ASP P 254      19.016 -34.754 -14.665  0.00  0.00      PRO   
ATOM   3977  OD2 ASP P 254      17.726 -34.230 -16.276  0.00  0.00      PRO   
ATOM   3978  C   ASP P 254      16.537 -38.253 -17.083  0.00  0.00      PRO   
ATOM   3979  O   ASP P 254      17.002 -38.672 -18.127  0.00  0.00      PRO   
ATOM   3980  N   GLU P 255      15.849 -39.126 -16.327  0.00  0.00      PRO   
ATOM   3981  HN  GLU P 255      15.524 -38.826 -15.434  0.00  0.00      PRO   
ATOM   3982  CA  GLU P 255      15.651 -40.522 -16.808  0.00  0.00      PRO   
ATOM   3983  HA  GLU P 255      16.550 -41.062 -17.063  0.00  0.00      PRO   
ATOM   3984  CB  GLU P 255      14.902 -41.364 -15.701  0.00  0.00      PRO   
ATOM   3985  HB1 GLU P 255      14.173 -40.659 -15.247  0.00  0.00      PRO   
ATOM   3986  HB2 GLU P 255      14.316 -42.171 -16.191  0.00  0.00      PRO   
ATOM   3987  CG  GLU P 255      15.823 -41.824 -14.579  0.00  0.00      PRO   
ATOM   3988  HG1 GLU P 255      16.590 -42.540 -14.945  0.00  0.00      PRO   
ATOM   3989  HG2 GLU P 255      16.336 -40.890 -14.263  0.00  0.00      PRO   
ATOM   3990  CD  GLU P 255      15.158 -42.408 -13.373  0.00  0.00      PRO   
ATOM   3991  OE1 GLU P 255      14.271 -43.262 -13.615  0.00  0.00      PRO   
ATOM   3992  OE2 GLU P 255      15.327 -42.063 -12.131  0.00  0.00      PRO   
ATOM   3993  C   GLU P 255      14.840 -40.582 -18.078  0.00  0.00      PRO   
ATOM   3994  O   GLU P 255      15.234 -41.239 -18.997  0.00  0.00      PRO   
ATOM   3995  N   PHE P 256      13.828 -39.775 -18.266  0.00  0.00      PRO   
ATOM   3996  HN  PHE P 256      13.650 -39.066 -17.587  0.00  0.00      PRO   
ATOM   3997  CA  PHE P 256      13.080 -39.701 -19.512  0.00  0.00      PRO   
ATOM   3998  HA  PHE P 256      12.842 -40.742 -19.673  0.00  0.00      PRO   
ATOM   3999  CB  PHE P 256      11.781 -38.875 -19.449  0.00  0.00      PRO   
ATOM   4000  HB1 PHE P 256      11.155 -39.225 -18.601  0.00  0.00      PRO   
ATOM   4001  HB2 PHE P 256      12.034 -37.822 -19.196  0.00  0.00      PRO   
ATOM   4002  CG  PHE P 256      10.921 -38.754 -20.661  0.00  0.00      PRO   
ATOM   4003  CD1 PHE P 256      10.626 -37.539 -21.339  0.00  0.00      PRO   
ATOM   4004  HD1 PHE P 256      11.063 -36.629 -20.954  0.00  0.00      PRO   
ATOM   4005  CE1 PHE P 256       9.804 -37.499 -22.481  0.00  0.00      PRO   
ATOM   4006  HE1 PHE P 256       9.592 -36.551 -22.954  0.00  0.00      PRO   
ATOM   4007  CZ  PHE P 256       9.162 -38.704 -22.927  0.00  0.00      PRO   
ATOM   4008  HZ  PHE P 256       8.648 -38.747 -23.876  0.00  0.00      PRO   
ATOM   4009  CD2 PHE P 256      10.272 -39.926 -21.113  0.00  0.00      PRO   
ATOM   4010  HD2 PHE P 256      10.357 -40.815 -20.507  0.00  0.00      PRO   
ATOM   4011  CE2 PHE P 256       9.458 -39.945 -22.259  0.00  0.00      PRO   
ATOM   4012  HE2 PHE P 256       8.889 -40.783 -22.631  0.00  0.00      PRO   
ATOM   4013  C   PHE P 256      13.879 -39.261 -20.711  0.00  0.00      PRO   
ATOM   4014  O   PHE P 256      13.770 -39.751 -21.843  0.00  0.00      PRO   
ATOM   4015  N   GLY P 257      14.850 -38.306 -20.543  0.00  0.00      PRO   
ATOM   4016  HN  GLY P 257      14.979 -37.726 -19.742  0.00  0.00      PRO   
ATOM   4017  CA  GLY P 257      15.780 -37.954 -21.632  0.00  0.00      PRO   
ATOM   4018  HA1 GLY P 257      16.431 -37.124 -21.402  0.00  0.00      PRO   
ATOM   4019  HA2 GLY P 257      15.194 -37.674 -22.495  0.00  0.00      PRO   
ATOM   4020  C   GLY P 257      16.625 -39.071 -22.173  0.00  0.00      PRO   
ATOM   4021  O   GLY P 257      16.883 -39.092 -23.374  0.00  0.00      PRO   
ATOM   4022  N   GLU P 258      17.138 -39.945 -21.315  0.00  0.00      PRO   
ATOM   4023  HN  GLU P 258      16.837 -39.918 -20.365  0.00  0.00      PRO   
ATOM   4024  CA  GLU P 258      17.779 -41.162 -21.604  0.00  0.00      PRO   
ATOM   4025  HA  GLU P 258      18.380 -40.875 -22.455  0.00  0.00      PRO   
ATOM   4026  CB  GLU P 258      18.461 -41.702 -20.383  0.00  0.00      PRO   
ATOM   4027  HB1 GLU P 258      17.801 -41.655 -19.491  0.00  0.00      PRO   
ATOM   4028  HB2 GLU P 258      18.650 -42.795 -20.444  0.00  0.00      PRO   
ATOM   4029  CG  GLU P 258      19.658 -40.853 -20.020  0.00  0.00      PRO   
ATOM   4030  HG1 GLU P 258      20.121 -40.568 -20.989  0.00  0.00      PRO   
ATOM   4031  HG2 GLU P 258      19.300 -39.945 -19.490  0.00  0.00      PRO   
ATOM   4032  CD  GLU P 258      20.627 -41.580 -19.032  0.00  0.00      PRO   
ATOM   4033  OE1 GLU P 258      21.196 -42.538 -19.603  0.00  0.00      PRO   
ATOM   4034  OE2 GLU P 258      20.792 -41.265 -17.780  0.00  0.00      PRO   
ATOM   4035  C   GLU P 258      16.929 -42.272 -22.209  0.00  0.00      PRO   
ATOM   4036  O   GLU P 258      17.268 -42.863 -23.164  0.00  0.00      PRO   
ATOM   4037  N   GLN P 259      15.674 -42.426 -21.622  0.00  0.00      PRO   
ATOM   4038  HN  GLN P 259      15.360 -41.798 -20.913  0.00  0.00      PRO   
ATOM   4039  CA  GLN P 259      14.634 -43.200 -22.305  0.00  0.00      PRO   
ATOM   4040  HA  GLN P 259      15.042 -44.196 -22.393  0.00  0.00      PRO   
ATOM   4041  CB  GLN P 259      13.380 -43.333 -21.442  0.00  0.00      PRO   
ATOM   4042  HB1 GLN P 259      12.919 -42.340 -21.252  0.00  0.00      PRO   
ATOM   4043  HB2 GLN P 259      12.629 -43.969 -21.958  0.00  0.00      PRO   
ATOM   4044  CG  GLN P 259      13.621 -43.957 -20.040  0.00  0.00      PRO   
ATOM   4045  HG1 GLN P 259      14.027 -43.164 -19.376  0.00  0.00      PRO   
ATOM   4046  HG2 GLN P 259      12.626 -44.157 -19.586  0.00  0.00      PRO   
ATOM   4047  CD  GLN P 259      14.485 -45.206 -20.041  0.00  0.00      PRO   
ATOM   4048  OE1 GLN P 259      15.719 -45.215 -20.069  0.00  0.00      PRO   
ATOM   4049  NE2 GLN P 259      13.718 -46.330 -20.160  0.00  0.00      PRO   
ATOM   4050 HE21 GLN P 259      14.235 -47.151 -20.402  0.00  0.00      PRO   
ATOM   4051 HE22 GLN P 259      12.778 -46.500 -19.864  0.00  0.00      PRO   
ATOM   4052  C   GLN P 259      14.339 -42.718 -23.731  0.00  0.00      PRO   
ATOM   4053  O   GLN P 259      14.358 -43.478 -24.725  0.00  0.00      PRO   
ATOM   4054  N   LEU P 260      14.166 -41.395 -23.925  0.00  0.00      PRO   
ATOM   4055  HN  LEU P 260      13.967 -40.819 -23.136  0.00  0.00      PRO   
ATOM   4056  CA  LEU P 260      14.166 -40.776 -25.214  0.00  0.00      PRO   
ATOM   4057  HA  LEU P 260      13.390 -41.285 -25.766  0.00  0.00      PRO   
ATOM   4058  CB  LEU P 260      13.877 -39.262 -25.151  0.00  0.00      PRO   
ATOM   4059  HB1 LEU P 260      12.930 -39.158 -24.580  0.00  0.00      PRO   
ATOM   4060  HB2 LEU P 260      14.648 -38.693 -24.589  0.00  0.00      PRO   
ATOM   4061  CG  LEU P 260      13.613 -38.539 -26.502  0.00  0.00      PRO   
ATOM   4062  HG  LEU P 260      14.542 -38.767 -27.068  0.00  0.00      PRO   
ATOM   4063  CD1 LEU P 260      12.437 -39.021 -27.239  0.00  0.00      PRO   
ATOM   4064 HD11 LEU P 260      12.215 -38.606 -28.246  0.00  0.00      PRO   
ATOM   4065 HD12 LEU P 260      12.503 -40.123 -27.362  0.00  0.00      PRO   
ATOM   4066 HD13 LEU P 260      11.570 -38.752 -26.598  0.00  0.00      PRO   
ATOM   4067  CD2 LEU P 260      13.549 -37.002 -26.284  0.00  0.00      PRO   
ATOM   4068 HD21 LEU P 260      13.354 -36.438 -27.222  0.00  0.00      PRO   
ATOM   4069 HD22 LEU P 260      12.701 -36.749 -25.613  0.00  0.00      PRO   
ATOM   4070 HD23 LEU P 260      14.536 -36.748 -25.841  0.00  0.00      PRO   
ATOM   4071  C   LEU P 260      15.381 -41.035 -26.113  0.00  0.00      PRO   
ATOM   4072  O   LEU P 260      15.235 -41.228 -27.333  0.00  0.00      PRO   
ATOM   4073  N   SER P 261      16.592 -40.968 -25.571  0.00  0.00      PRO   
ATOM   4074  HN  SER P 261      16.591 -40.876 -24.578  0.00  0.00      PRO   
ATOM   4075  CA  SER P 261      17.864 -41.199 -26.275  0.00  0.00      PRO   
ATOM   4076  HA  SER P 261      17.862 -40.489 -27.088  0.00  0.00      PRO   
ATOM   4077  CB  SER P 261      19.122 -41.007 -25.393  0.00  0.00      PRO   
ATOM   4078  HB1 SER P 261      19.186 -41.755 -24.574  0.00  0.00      PRO   
ATOM   4079  HB2 SER P 261      19.994 -41.244 -26.038  0.00  0.00      PRO   
ATOM   4080  OG  SER P 261      19.235 -39.632 -24.869  0.00  0.00      PRO   
ATOM   4081  HG1 SER P 261      18.415 -39.655 -24.371  0.00  0.00      PRO   
ATOM   4082  C   SER P 261      17.980 -42.630 -26.805  0.00  0.00      PRO   
ATOM   4083  O   SER P 261      18.416 -42.840 -27.893  0.00  0.00      PRO   
ATOM   4084  N   LYS P 262      17.505 -43.615 -26.063  0.00  0.00      PRO   
ATOM   4085  HN  LYS P 262      17.294 -43.414 -25.109  0.00  0.00      PRO   
ATOM   4086  CA  LYS P 262      17.483 -45.004 -26.480  0.00  0.00      PRO   
ATOM   4087  HA  LYS P 262      18.482 -45.317 -26.743  0.00  0.00      PRO   
ATOM   4088  CB  LYS P 262      16.980 -45.811 -25.233  0.00  0.00      PRO   
ATOM   4089  HB1 LYS P 262      16.099 -45.260 -24.840  0.00  0.00      PRO   
ATOM   4090  HB2 LYS P 262      16.678 -46.776 -25.694  0.00  0.00      PRO   
ATOM   4091  CG  LYS P 262      17.987 -46.023 -24.101  0.00  0.00      PRO   
ATOM   4092  HG1 LYS P 262      18.785 -46.714 -24.445  0.00  0.00      PRO   
ATOM   4093  HG2 LYS P 262      18.487 -45.096 -23.747  0.00  0.00      PRO   
ATOM   4094  CD  LYS P 262      17.210 -46.580 -22.829  0.00  0.00      PRO   
ATOM   4095  HD1 LYS P 262      16.397 -45.893 -22.510  0.00  0.00      PRO   
ATOM   4096  HD2 LYS P 262      16.713 -47.517 -23.160  0.00  0.00      PRO   
ATOM   4097  CE  LYS P 262      18.180 -47.099 -21.757  0.00  0.00      PRO   
ATOM   4098  HE1 LYS P 262      17.748 -48.007 -21.284  0.00  0.00      PRO   
ATOM   4099  HE2 LYS P 262      19.193 -47.434 -22.066  0.00  0.00      PRO   
ATOM   4100  NZ  LYS P 262      18.262 -46.104 -20.643  0.00  0.00      PRO   
ATOM   4101  HZ1 LYS P 262      18.530 -46.560 -19.748  0.00  0.00      PRO   
ATOM   4102  HZ2 LYS P 262      18.932 -45.362 -20.931  0.00  0.00      PRO   
ATOM   4103  HZ3 LYS P 262      17.358 -45.626 -20.455  0.00  0.00      PRO   
ATOM   4104  C   LYS P 262      16.622 -45.234 -27.695  0.00  0.00      PRO   
ATOM   4105  O   LYS P 262      17.108 -45.724 -28.665  0.00  0.00      PRO   
ATOM   4106  N   VAL P 263      15.390 -44.728 -27.628  0.00  0.00      PRO   
ATOM   4107  HN  VAL P 263      15.074 -44.200 -26.844  0.00  0.00      PRO   
ATOM   4108  CA  VAL P 263      14.517 -44.789 -28.782  0.00  0.00      PRO   
ATOM   4109  HA  VAL P 263      14.378 -45.822 -29.064  0.00  0.00      PRO   
ATOM   4110  CB  VAL P 263      13.077 -44.330 -28.367  0.00  0.00      PRO   
ATOM   4111  HB  VAL P 263      13.075 -43.242 -28.145  0.00  0.00      PRO   
ATOM   4112  CG1 VAL P 263      12.199 -44.428 -29.635  0.00  0.00      PRO   
ATOM   4113 HG11 VAL P 263      12.473 -43.672 -30.401  0.00  0.00      PRO   
ATOM   4114 HG12 VAL P 263      12.310 -45.442 -30.075  0.00  0.00      PRO   
ATOM   4115 HG13 VAL P 263      11.128 -44.244 -29.406  0.00  0.00      PRO   
ATOM   4116  CG2 VAL P 263      12.645 -45.261 -27.172  0.00  0.00      PRO   
ATOM   4117 HG21 VAL P 263      12.581 -46.307 -27.540  0.00  0.00      PRO   
ATOM   4118 HG22 VAL P 263      13.337 -45.132 -26.312  0.00  0.00      PRO   
ATOM   4119 HG23 VAL P 263      11.590 -44.983 -26.966  0.00  0.00      PRO   
ATOM   4120  C   VAL P 263      15.054 -44.079 -30.015  0.00  0.00      PRO   
ATOM   4121  O   VAL P 263      15.079 -44.542 -31.087  0.00  0.00      PRO   
ATOM   4122  N   ILE P 264      15.667 -42.922 -29.859  0.00  0.00      PRO   
ATOM   4123  HN  ILE P 264      15.818 -42.486 -28.976  0.00  0.00      PRO   
ATOM   4124  CA  ILE P 264      16.402 -42.205 -30.920  0.00  0.00      PRO   
ATOM   4125  HA  ILE P 264      15.676 -42.171 -31.719  0.00  0.00      PRO   
ATOM   4126  CB  ILE P 264      16.864 -40.804 -30.621  0.00  0.00      PRO   
ATOM   4127  HB  ILE P 264      17.431 -40.726 -29.668  0.00  0.00      PRO   
ATOM   4128  CG2 ILE P 264      17.935 -40.270 -31.670  0.00  0.00      PRO   
ATOM   4129 HG21 ILE P 264      18.863 -40.859 -31.508  0.00  0.00      PRO   
ATOM   4130 HG22 ILE P 264      17.570 -40.338 -32.718  0.00  0.00      PRO   
ATOM   4131 HG23 ILE P 264      18.206 -39.220 -31.426  0.00  0.00      PRO   
ATOM   4132  CG1 ILE P 264      15.691 -39.845 -30.447  0.00  0.00      PRO   
ATOM   4133 HG11 ILE P 264      15.339 -39.670 -31.487  0.00  0.00      PRO   
ATOM   4134 HG12 ILE P 264      14.832 -40.226 -29.856  0.00  0.00      PRO   
ATOM   4135  CD  ILE P 264      15.976 -38.561 -29.681  0.00  0.00      PRO   
ATOM   4136  HD1 ILE P 264      15.032 -38.138 -29.275  0.00  0.00      PRO   
ATOM   4137  HD2 ILE P 264      16.623 -38.872 -28.833  0.00  0.00      PRO   
ATOM   4138  HD3 ILE P 264      16.486 -37.788 -30.295  0.00  0.00      PRO   
ATOM   4139  C   ILE P 264      17.485 -43.029 -31.508  0.00  0.00      PRO   
ATOM   4140  O   ILE P 264      17.654 -43.061 -32.754  0.00  0.00      PRO   
ATOM   4141  N   SER P 265      18.346 -43.756 -30.675  0.00  0.00      PRO   
ATOM   4142  HN  SER P 265      18.225 -43.847 -29.690  0.00  0.00      PRO   
ATOM   4143  CA  SER P 265      19.265 -44.709 -31.191  0.00  0.00      PRO   
ATOM   4144  HA  SER P 265      19.824 -44.330 -32.035  0.00  0.00      PRO   
ATOM   4145  CB  SER P 265      20.493 -45.311 -30.261  0.00  0.00      PRO   
ATOM   4146  HB1 SER P 265      21.066 -46.109 -30.780  0.00  0.00      PRO   
ATOM   4147  HB2 SER P 265      21.204 -44.467 -30.137  0.00  0.00      PRO   
ATOM   4148  OG  SER P 265      20.091 -45.825 -28.982  0.00  0.00      PRO   
ATOM   4149  HG1 SER P 265      19.703 -45.052 -28.565  0.00  0.00      PRO   
ATOM   4150  C   SER P 265      18.684 -45.958 -31.887  0.00  0.00      PRO   
ATOM   4151  O   SER P 265      19.299 -46.482 -32.857  0.00  0.00      PRO   
ATOM   4152  N   LEU P 266      17.445 -46.341 -31.454  0.00  0.00      PRO   
ATOM   4153  HN  LEU P 266      17.036 -45.871 -30.676  0.00  0.00      PRO   
ATOM   4154  CA  LEU P 266      16.710 -47.370 -32.155  0.00  0.00      PRO   
ATOM   4155  HA  LEU P 266      17.408 -48.165 -32.371  0.00  0.00      PRO   
ATOM   4156  CB  LEU P 266      15.532 -47.851 -31.252  0.00  0.00      PRO   
ATOM   4157  HB1 LEU P 266      15.030 -46.897 -30.982  0.00  0.00      PRO   
ATOM   4158  HB2 LEU P 266      14.723 -48.431 -31.746  0.00  0.00      PRO   
ATOM   4159  CG  LEU P 266      15.911 -48.663 -29.926  0.00  0.00      PRO   
ATOM   4160  HG  LEU P 266      16.557 -47.980 -29.334  0.00  0.00      PRO   
ATOM   4161  CD1 LEU P 266      14.664 -49.108 -29.121  0.00  0.00      PRO   
ATOM   4162 HD11 LEU P 266      14.155 -48.184 -28.773  0.00  0.00      PRO   
ATOM   4163 HD12 LEU P 266      13.892 -49.662 -29.698  0.00  0.00      PRO   
ATOM   4164 HD13 LEU P 266      14.951 -49.638 -28.188  0.00  0.00      PRO   
ATOM   4165  CD2 LEU P 266      16.662 -49.994 -30.295  0.00  0.00      PRO   
ATOM   4166 HD21 LEU P 266      15.936 -50.536 -30.938  0.00  0.00      PRO   
ATOM   4167 HD22 LEU P 266      17.616 -49.881 -30.854  0.00  0.00      PRO   
ATOM   4168 HD23 LEU P 266      16.760 -50.571 -29.351  0.00  0.00      PRO   
ATOM   4169  C   LEU P 266      16.190 -46.851 -33.494  0.00  0.00      PRO   
ATOM   4170  O   LEU P 266      16.191 -47.569 -34.458  0.00  0.00      PRO   
ATOM   4171  N   ILE P 267      15.876 -45.509 -33.563  0.00  0.00      PRO   
ATOM   4172  HN  ILE P 267      15.539 -44.996 -32.777  0.00  0.00      PRO   
ATOM   4173  CA  ILE P 267      15.468 -44.836 -34.859  0.00  0.00      PRO   
ATOM   4174  HA  ILE P 267      14.720 -45.430 -35.364  0.00  0.00      PRO   
ATOM   4175  CB  ILE P 267      14.943 -43.431 -34.754  0.00  0.00      PRO   
ATOM   4176  HB  ILE P 267      15.621 -42.832 -34.110  0.00  0.00      PRO   
ATOM   4177  CG2 ILE P 267      14.859 -42.725 -36.115  0.00  0.00      PRO   
ATOM   4178 HG21 ILE P 267      14.805 -41.626 -35.959  0.00  0.00      PRO   
ATOM   4179 HG22 ILE P 267      15.835 -42.759 -36.646  0.00  0.00      PRO   
ATOM   4180 HG23 ILE P 267      14.011 -43.132 -36.706  0.00  0.00      PRO   
ATOM   4181  CG1 ILE P 267      13.594 -43.391 -33.948  0.00  0.00      PRO   
ATOM   4182 HG11 ILE P 267      12.861 -43.849 -34.647  0.00  0.00      PRO   
ATOM   4183 HG12 ILE P 267      13.712 -44.162 -33.157  0.00  0.00      PRO   
ATOM   4184  CD  ILE P 267      13.220 -42.043 -33.426  0.00  0.00      PRO   
ATOM   4185  HD1 ILE P 267      13.884 -41.704 -32.602  0.00  0.00      PRO   
ATOM   4186  HD2 ILE P 267      13.299 -41.362 -34.299  0.00  0.00      PRO   
ATOM   4187  HD3 ILE P 267      12.189 -42.021 -33.014  0.00  0.00      PRO   
ATOM   4188  C   ILE P 267      16.671 -44.962 -35.809  0.00  0.00      PRO   
ATOM   4189  O   ILE P 267      16.468 -45.412 -36.944  0.00  0.00      PRO   
ATOM   4190  N   CYS P 268      17.870 -44.653 -35.412  0.00  0.00      PRO   
ATOM   4191  HN  CYS P 268      18.062 -44.437 -34.457  0.00  0.00      PRO   
ATOM   4192  CA  CYS P 268      19.013 -44.831 -36.267  0.00  0.00      PRO   
ATOM   4193  HA  CYS P 268      18.728 -44.294 -37.160  0.00  0.00      PRO   
ATOM   4194  CB  CYS P 268      20.444 -44.385 -35.700  0.00  0.00      PRO   
ATOM   4195  HB1 CYS P 268      21.016 -45.049 -35.018  0.00  0.00      PRO   
ATOM   4196  HB2 CYS P 268      21.009 -44.387 -36.656  0.00  0.00      PRO   
ATOM   4197  SG  CYS P 268      20.280 -42.747 -35.020  0.00  0.00      PRO   
ATOM   4198  HG1 CYS P 268      19.295 -43.141 -34.226  0.00  0.00      PRO   
ATOM   4199  C   CYS P 268      19.266 -46.230 -36.802  0.00  0.00      PRO   
ATOM   4200  O   CYS P 268      19.578 -46.450 -37.949  0.00  0.00      PRO   
ATOM   4201  N   VAL P 269      19.176 -47.290 -35.959  0.00  0.00      PRO   
ATOM   4202  HN  VAL P 269      19.040 -47.155 -34.980  0.00  0.00      PRO   
ATOM   4203  CA  VAL P 269      19.081 -48.747 -36.380  0.00  0.00      PRO   
ATOM   4204  HA  VAL P 269      19.909 -49.032 -37.012  0.00  0.00      PRO   
ATOM   4205  CB  VAL P 269      19.016 -49.791 -35.180  0.00  0.00      PRO   
ATOM   4206  HB  VAL P 269      18.112 -49.707 -34.540  0.00  0.00      PRO   
ATOM   4207  CG1 VAL P 269      18.949 -51.265 -35.720  0.00  0.00      PRO   
ATOM   4208 HG11 VAL P 269      19.698 -51.524 -36.499  0.00  0.00      PRO   
ATOM   4209 HG12 VAL P 269      19.184 -51.979 -34.902  0.00  0.00      PRO   
ATOM   4210 HG13 VAL P 269      17.942 -51.579 -36.067  0.00  0.00      PRO   
ATOM   4211  CG2 VAL P 269      20.233 -49.555 -34.323  0.00  0.00      PRO   
ATOM   4212 HG21 VAL P 269      21.195 -49.714 -34.855  0.00  0.00      PRO   
ATOM   4213 HG22 VAL P 269      20.158 -48.618 -33.731  0.00  0.00      PRO   
ATOM   4214 HG23 VAL P 269      20.251 -50.240 -33.448  0.00  0.00      PRO   
ATOM   4215  C   VAL P 269      17.905 -48.999 -37.272  0.00  0.00      PRO   
ATOM   4216  O   VAL P 269      18.036 -49.566 -38.377  0.00  0.00      PRO   
ATOM   4217  N   ALA P 270      16.760 -48.478 -37.006  0.00  0.00      PRO   
ATOM   4218  HN  ALA P 270      16.564 -47.939 -36.191  0.00  0.00      PRO   
ATOM   4219  CA  ALA P 270      15.583 -48.847 -37.851  0.00  0.00      PRO   
ATOM   4220  HA  ALA P 270      15.600 -49.910 -38.045  0.00  0.00      PRO   
ATOM   4221  CB  ALA P 270      14.243 -48.381 -37.121  0.00  0.00      PRO   
ATOM   4222  HB1 ALA P 270      14.144 -48.739 -36.074  0.00  0.00      PRO   
ATOM   4223  HB2 ALA P 270      14.265 -47.276 -37.005  0.00  0.00      PRO   
ATOM   4224  HB3 ALA P 270      13.370 -48.781 -37.680  0.00  0.00      PRO   
ATOM   4225  C   ALA P 270      15.597 -48.314 -39.240  0.00  0.00      PRO   
ATOM   4226  O   ALA P 270      15.246 -48.955 -40.202  0.00  0.00      PRO   
ATOM   4227  N   VAL P 271      16.133 -47.113 -39.358  0.00  0.00      PRO   
ATOM   4228  HN  VAL P 271      16.233 -46.653 -38.479  0.00  0.00      PRO   
ATOM   4229  CA  VAL P 271      16.436 -46.480 -40.695  0.00  0.00      PRO   
ATOM   4230  HA  VAL P 271      15.504 -46.415 -41.236  0.00  0.00      PRO   
ATOM   4231  CB  VAL P 271      16.805 -45.013 -40.608  0.00  0.00      PRO   
ATOM   4232  HB  VAL P 271      17.606 -44.857 -39.854  0.00  0.00      PRO   
ATOM   4233  CG1 VAL P 271      17.352 -44.521 -41.964  0.00  0.00      PRO   
ATOM   4234 HG11 VAL P 271      16.899 -44.970 -42.873  0.00  0.00      PRO   
ATOM   4235 HG12 VAL P 271      17.348 -43.410 -41.989  0.00  0.00      PRO   
ATOM   4236 HG13 VAL P 271      18.425 -44.800 -42.034  0.00  0.00      PRO   
ATOM   4237  CG2 VAL P 271      15.479 -44.295 -40.348  0.00  0.00      PRO   
ATOM   4238 HG21 VAL P 271      14.796 -44.561 -41.183  0.00  0.00      PRO   
ATOM   4239 HG22 VAL P 271      15.045 -44.629 -39.382  0.00  0.00      PRO   
ATOM   4240 HG23 VAL P 271      15.750 -43.219 -40.392  0.00  0.00      PRO   
ATOM   4241  C   VAL P 271      17.548 -47.214 -41.405  0.00  0.00      PRO   
ATOM   4242  O   VAL P 271      17.402 -47.334 -42.622  0.00  0.00      PRO   
ATOM   4243  N   TRP P 272      18.701 -47.616 -40.724  0.00  0.00      PRO   
ATOM   4244  HN  TRP P 272      18.781 -47.469 -39.741  0.00  0.00      PRO   
ATOM   4245  CA  TRP P 272      19.646 -48.454 -41.461  0.00  0.00      PRO   
ATOM   4246  HA  TRP P 272      19.951 -47.906 -42.341  0.00  0.00      PRO   
ATOM   4247  CB  TRP P 272      20.917 -48.625 -40.588  0.00  0.00      PRO   
ATOM   4248  HB1 TRP P 272      21.323 -47.611 -40.386  0.00  0.00      PRO   
ATOM   4249  HB2 TRP P 272      20.649 -49.031 -39.590  0.00  0.00      PRO   
ATOM   4250  CG  TRP P 272      22.031 -49.520 -41.003  0.00  0.00      PRO   
ATOM   4251  CD1 TRP P 272      23.010 -49.171 -41.877  0.00  0.00      PRO   
ATOM   4252  HD1 TRP P 272      23.175 -48.204 -42.328  0.00  0.00      PRO   
ATOM   4253  NE1 TRP P 272      23.882 -50.235 -42.121  0.00  0.00      PRO   
ATOM   4254  HE1 TRP P 272      24.194 -50.470 -43.016  0.00  0.00      PRO   
ATOM   4255  CE2 TRP P 272      23.449 -51.297 -41.399  0.00  0.00      PRO   
ATOM   4256  CD2 TRP P 272      22.366 -50.866 -40.604  0.00  0.00      PRO   
ATOM   4257  CE3 TRP P 272      21.817 -51.807 -39.741  0.00  0.00      PRO   
ATOM   4258  HE3 TRP P 272      21.031 -51.464 -39.084  0.00  0.00      PRO   
ATOM   4259  CZ3 TRP P 272      22.326 -53.131 -39.748  0.00  0.00      PRO   
ATOM   4260  HZ3 TRP P 272      21.952 -53.837 -39.021  0.00  0.00      PRO   
ATOM   4261  CZ2 TRP P 272      23.962 -52.620 -41.391  0.00  0.00      PRO   
ATOM   4262  HZ2 TRP P 272      24.728 -52.995 -42.054  0.00  0.00      PRO   
ATOM   4263  CH2 TRP P 272      23.404 -53.521 -40.487  0.00  0.00      PRO   
ATOM   4264  HH2 TRP P 272      23.868 -54.476 -40.292  0.00  0.00      PRO   
ATOM   4265  C   TRP P 272      19.011 -49.801 -41.915  0.00  0.00      PRO   
ATOM   4266  O   TRP P 272      19.268 -50.194 -43.042  0.00  0.00      PRO   
ATOM   4267  N   LEU P 273      18.165 -50.522 -41.110  0.00  0.00      PRO   
ATOM   4268  HN  LEU P 273      17.936 -50.201 -40.194  0.00  0.00      PRO   
ATOM   4269  CA  LEU P 273      17.486 -51.764 -41.374  0.00  0.00      PRO   
ATOM   4270  HA  LEU P 273      18.281 -52.378 -41.772  0.00  0.00      PRO   
ATOM   4271  CB  LEU P 273      17.018 -52.553 -40.170  0.00  0.00      PRO   
ATOM   4272  HB1 LEU P 273      16.634 -51.816 -39.433  0.00  0.00      PRO   
ATOM   4273  HB2 LEU P 273      16.142 -53.170 -40.465  0.00  0.00      PRO   
ATOM   4274  CG  LEU P 273      18.091 -53.322 -39.438  0.00  0.00      PRO   
ATOM   4275  HG  LEU P 273      18.981 -52.657 -39.438  0.00  0.00      PRO   
ATOM   4276  CD1 LEU P 273      17.590 -53.657 -38.026  0.00  0.00      PRO   
ATOM   4277 HD11 LEU P 273      16.991 -54.593 -38.046  0.00  0.00      PRO   
ATOM   4278 HD12 LEU P 273      18.330 -53.781 -37.206  0.00  0.00      PRO   
ATOM   4279 HD13 LEU P 273      16.834 -52.923 -37.674  0.00  0.00      PRO   
ATOM   4280  CD2 LEU P 273      18.427 -54.609 -40.154  0.00  0.00      PRO   
ATOM   4281 HD21 LEU P 273      18.954 -54.393 -41.108  0.00  0.00      PRO   
ATOM   4282 HD22 LEU P 273      19.089 -55.192 -39.479  0.00  0.00      PRO   
ATOM   4283 HD23 LEU P 273      17.473 -55.131 -40.383  0.00  0.00      PRO   
ATOM   4284  C   LEU P 273      16.510 -51.762 -42.525  0.00  0.00      PRO   
ATOM   4285  O   LEU P 273      16.574 -52.681 -43.358  0.00  0.00      PRO   
ATOM   4286  N   ILE P 274      15.539 -50.747 -42.645  0.00  0.00      PRO   
ATOM   4287  HN  ILE P 274      15.382 -49.961 -42.052  0.00  0.00      PRO   
ATOM   4288  CA  ILE P 274      14.637 -50.784 -43.784  0.00  0.00      PRO   
ATOM   4289  HA  ILE P 274      14.299 -51.792 -43.975  0.00  0.00      PRO   
ATOM   4290  CB  ILE P 274      13.360 -49.966 -43.562  0.00  0.00      PRO   
ATOM   4291  HB  ILE P 274      12.727 -50.190 -44.448  0.00  0.00      PRO   
ATOM   4292  CG2 ILE P 274      12.606 -50.508 -42.312  0.00  0.00      PRO   
ATOM   4293 HG21 ILE P 274      13.116 -50.395 -41.332  0.00  0.00      PRO   
ATOM   4294 HG22 ILE P 274      11.607 -50.032 -42.213  0.00  0.00      PRO   
ATOM   4295 HG23 ILE P 274      12.218 -51.522 -42.546  0.00  0.00      PRO   
ATOM   4296  CG1 ILE P 274      13.524 -48.389 -43.426  0.00  0.00      PRO   
ATOM   4297 HG11 ILE P 274      13.805 -48.237 -42.362  0.00  0.00      PRO   
ATOM   4298 HG12 ILE P 274      14.418 -48.105 -44.022  0.00  0.00      PRO   
ATOM   4299  CD  ILE P 274      12.305 -47.641 -43.924  0.00  0.00      PRO   
ATOM   4300  HD1 ILE P 274      11.377 -48.161 -43.602  0.00  0.00      PRO   
ATOM   4301  HD2 ILE P 274      12.409 -46.553 -43.728  0.00  0.00      PRO   
ATOM   4302  HD3 ILE P 274      12.216 -47.682 -45.030  0.00  0.00      PRO   
ATOM   4303  C   ILE P 274      15.281 -50.458 -45.148  0.00  0.00      PRO   
ATOM   4304  O   ILE P 274      14.834 -50.993 -46.166  0.00  0.00      PRO   
ATOM   4305  N   ASN P 275      16.407 -49.678 -45.207  0.00  0.00      PRO   
ATOM   4306  HN  ASN P 275      16.888 -49.458 -44.362  0.00  0.00      PRO   
ATOM   4307  CA  ASN P 275      16.982 -49.322 -46.490  0.00  0.00      PRO   
ATOM   4308  HA  ASN P 275      16.255 -49.431 -47.282  0.00  0.00      PRO   
ATOM   4309  CB  ASN P 275      17.260 -47.853 -46.539  0.00  0.00      PRO   
ATOM   4310  HB1 ASN P 275      18.106 -47.727 -45.830  0.00  0.00      PRO   
ATOM   4311  HB2 ASN P 275      17.482 -47.496 -47.568  0.00  0.00      PRO   
ATOM   4312  CG  ASN P 275      16.039 -47.000 -46.206  0.00  0.00      PRO   
ATOM   4313  OD1 ASN P 275      15.107 -46.950 -46.959  0.00  0.00      PRO   
ATOM   4314  ND2 ASN P 275      16.031 -46.340 -45.000  0.00  0.00      PRO   
ATOM   4315 HD21 ASN P 275      15.222 -45.771 -44.849  0.00  0.00      PRO   
ATOM   4316 HD22 ASN P 275      16.668 -46.732 -44.337  0.00  0.00      PRO   
ATOM   4317  C   ASN P 275      18.156 -50.128 -46.902  0.00  0.00      PRO   
ATOM   4318  O   ASN P 275      18.946 -49.666 -47.752  0.00  0.00      PRO   
ATOM   4319  N   ILE P 276      18.473 -51.315 -46.237  0.00  0.00      PRO   
ATOM   4320  HN  ILE P 276      17.926 -51.670 -45.483  0.00  0.00      PRO   
ATOM   4321  CA  ILE P 276      19.644 -52.128 -46.478  0.00  0.00      PRO   
ATOM   4322  HA  ILE P 276      20.522 -51.509 -46.362  0.00  0.00      PRO   
ATOM   4323  CB  ILE P 276      19.915 -53.218 -45.425  0.00  0.00      PRO   
ATOM   4324  HB  ILE P 276      19.874 -52.743 -44.422  0.00  0.00      PRO   
ATOM   4325  CG2 ILE P 276      18.875 -54.335 -45.478  0.00  0.00      PRO   
ATOM   4326 HG21 ILE P 276      18.944 -54.991 -46.371  0.00  0.00      PRO   
ATOM   4327 HG22 ILE P 276      18.952 -54.932 -44.544  0.00  0.00      PRO   
ATOM   4328 HG23 ILE P 276      17.860 -53.885 -45.495  0.00  0.00      PRO   
ATOM   4329  CG1 ILE P 276      21.406 -53.780 -45.406  0.00  0.00      PRO   
ATOM   4330 HG11 ILE P 276      21.333 -54.474 -46.271  0.00  0.00      PRO   
ATOM   4331 HG12 ILE P 276      22.208 -53.080 -45.725  0.00  0.00      PRO   
ATOM   4332  CD  ILE P 276      21.882 -54.683 -44.292  0.00  0.00      PRO   
ATOM   4333  HD1 ILE P 276      21.085 -55.412 -44.034  0.00  0.00      PRO   
ATOM   4334  HD2 ILE P 276      22.743 -55.303 -44.620  0.00  0.00      PRO   
ATOM   4335  HD3 ILE P 276      22.183 -54.091 -43.401  0.00  0.00      PRO   
ATOM   4336  C   ILE P 276      19.905 -52.702 -47.841  0.00  0.00      PRO   
ATOM   4337  O   ILE P 276      21.081 -53.014 -48.096  0.00  0.00      PRO   
ATOM   4338  N   GLY P 277      18.939 -52.821 -48.761  0.00  0.00      PRO   
ATOM   4339  HN  GLY P 277      18.022 -52.794 -48.371  0.00  0.00      PRO   
ATOM   4340  CA  GLY P 277      19.194 -53.142 -50.168  0.00  0.00      PRO   
ATOM   4341  HA1 GLY P 277      18.301 -53.628 -50.532  0.00  0.00      PRO   
ATOM   4342  HA2 GLY P 277      20.116 -53.657 -50.398  0.00  0.00      PRO   
ATOM   4343  C   GLY P 277      19.371 -51.909 -51.070  0.00  0.00      PRO   
ATOM   4344  O   GLY P 277      19.265 -51.989 -52.331  0.00  0.00      PRO   
ATOM   4345  N   HSD P 278      19.638 -50.733 -50.515  0.00  0.00      PRO   
ATOM   4346  HN  HSD P 278      19.698 -50.666 -49.522  0.00  0.00      PRO   
ATOM   4347  CA  HSD P 278      19.567 -49.491 -51.343  0.00  0.00      PRO   
ATOM   4348  HA  HSD P 278      19.257 -49.663 -52.364  0.00  0.00      PRO   
ATOM   4349  CB  HSD P 278      18.476 -48.475 -50.810  0.00  0.00      PRO   
ATOM   4350  HB1 HSD P 278      18.502 -48.440 -49.700  0.00  0.00      PRO   
ATOM   4351  HB2 HSD P 278      18.591 -47.484 -51.299  0.00  0.00      PRO   
ATOM   4352  ND1 HSD P 278      15.951 -48.274 -50.559  0.00  0.00      PRO   
ATOM   4353  HD1 HSD P 278      16.038 -47.516 -49.913  0.00  0.00      PRO   
ATOM   4354  CG  HSD P 278      17.120 -48.838 -51.111  0.00  0.00      PRO   
ATOM   4355  CE1 HSD P 278      14.895 -48.967 -51.047  0.00  0.00      PRO   
ATOM   4356  HE1 HSD P 278      13.881 -48.588 -50.929  0.00  0.00      PRO   
ATOM   4357  NE2 HSD P 278      15.279 -49.967 -51.855  0.00  0.00      PRO   
ATOM   4358  CD2 HSD P 278      16.697 -49.878 -51.880  0.00  0.00      PRO   
ATOM   4359  HD2 HSD P 278      17.258 -50.610 -52.448  0.00  0.00      PRO   
ATOM   4360  C   HSD P 278      20.917 -48.711 -51.313  0.00  0.00      PRO   
ATOM   4361  O   HSD P 278      21.178 -47.629 -51.856  0.00  0.00      PRO   
ATOM   4362  N   PHE P 279      22.005 -49.208 -50.638  0.00  0.00      PRO   
ATOM   4363  HN  PHE P 279      22.156 -50.103 -50.227  0.00  0.00      PRO   
ATOM   4364  CA  PHE P 279      23.158 -48.357 -50.392  0.00  0.00      PRO   
ATOM   4365  HA  PHE P 279      22.957 -47.296 -50.394  0.00  0.00      PRO   
ATOM   4366  CB  PHE P 279      23.848 -48.745 -49.090  0.00  0.00      PRO   
ATOM   4367  HB1 PHE P 279      24.283 -49.767 -49.106  0.00  0.00      PRO   
ATOM   4368  HB2 PHE P 279      24.644 -48.010 -48.843  0.00  0.00      PRO   
ATOM   4369  CG  PHE P 279      22.831 -48.555 -47.922  0.00  0.00      PRO   
ATOM   4370  CD1 PHE P 279      21.896 -47.522 -47.887  0.00  0.00      PRO   
ATOM   4371  HD1 PHE P 279      21.855 -46.781 -48.672  0.00  0.00      PRO   
ATOM   4372  CE1 PHE P 279      21.041 -47.378 -46.784  0.00  0.00      PRO   
ATOM   4373  HE1 PHE P 279      20.526 -46.457 -46.554  0.00  0.00      PRO   
ATOM   4374  CZ  PHE P 279      21.152 -48.196 -45.734  0.00  0.00      PRO   
ATOM   4375  HZ  PHE P 279      20.441 -48.147 -44.922  0.00  0.00      PRO   
ATOM   4376  CD2 PHE P 279      22.881 -49.481 -46.911  0.00  0.00      PRO   
ATOM   4377  HD2 PHE P 279      23.554 -50.320 -47.017  0.00  0.00      PRO   
ATOM   4378  CE2 PHE P 279      21.931 -49.317 -45.821  0.00  0.00      PRO   
ATOM   4379  HE2 PHE P 279      21.951 -50.099 -45.077  0.00  0.00      PRO   
ATOM   4380  C   PHE P 279      24.174 -48.438 -51.473  0.00  0.00      PRO   
ATOM   4381  O   PHE P 279      24.917 -47.436 -51.580  0.00  0.00      PRO   
ATOM   4382  N   ASN P 280      24.200 -49.429 -52.434  0.00  0.00      PRO   
ATOM   4383  HN  ASN P 280      23.635 -50.246 -52.341  0.00  0.00      PRO   
ATOM   4384  CA  ASN P 280      25.071 -49.245 -53.631  0.00  0.00      PRO   
ATOM   4385  HA  ASN P 280      25.905 -48.613 -53.362  0.00  0.00      PRO   
ATOM   4386  CB  ASN P 280      25.503 -50.666 -54.136  0.00  0.00      PRO   
ATOM   4387  HB1 ASN P 280      24.670 -51.325 -54.462  0.00  0.00      PRO   
ATOM   4388  HB2 ASN P 280      26.220 -50.481 -54.964  0.00  0.00      PRO   
ATOM   4389  CG  ASN P 280      26.260 -51.415 -53.093  0.00  0.00      PRO   
ATOM   4390  OD1 ASN P 280      25.961 -52.561 -52.755  0.00  0.00      PRO   
ATOM   4391  ND2 ASN P 280      27.364 -50.795 -52.624  0.00  0.00      PRO   
ATOM   4392 HD21 ASN P 280      27.766 -51.328 -51.881  0.00  0.00      PRO   
ATOM   4393 HD22 ASN P 280      27.433 -49.823 -52.848  0.00  0.00      PRO   
ATOM   4394  C   ASN P 280      24.286 -48.513 -54.738  0.00  0.00      PRO   
ATOM   4395  O   ASN P 280      24.791 -47.747 -55.512  0.00  0.00      PRO   
ATOM   4396  N   ASP P 281      22.983 -48.698 -54.786  0.00  0.00      PRO   
ATOM   4397  HN  ASP P 281      22.491 -49.345 -54.209  0.00  0.00      PRO   
ATOM   4398  CA  ASP P 281      22.214 -48.004 -55.795  0.00  0.00      PRO   
ATOM   4399  HA  ASP P 281      22.797 -47.316 -56.389  0.00  0.00      PRO   
ATOM   4400  CB  ASP P 281      21.533 -48.975 -56.854  0.00  0.00      PRO   
ATOM   4401  HB1 ASP P 281      20.934 -49.748 -56.327  0.00  0.00      PRO   
ATOM   4402  HB2 ASP P 281      20.837 -48.366 -57.470  0.00  0.00      PRO   
ATOM   4403  CG  ASP P 281      22.565 -49.620 -57.733  0.00  0.00      PRO   
ATOM   4404  OD1 ASP P 281      23.595 -48.995 -58.040  0.00  0.00      PRO   
ATOM   4405  OD2 ASP P 281      22.263 -50.686 -58.329  0.00  0.00      PRO   
ATOM   4406  C   ASP P 281      21.114 -47.099 -55.184  0.00  0.00      PRO   
ATOM   4407  O   ASP P 281      20.129 -47.588 -54.661  0.00  0.00      PRO   
ATOM   4408  N   PRO P 282      21.122 -45.717 -55.208  0.00  0.00      PRO   
ATOM   4409  CD  PRO P 282      22.390 -44.951 -55.325  0.00  0.00      PRO   
ATOM   4410  HD1 PRO P 282      22.595 -44.873 -56.414  0.00  0.00      PRO   
ATOM   4411  HD2 PRO P 282      23.176 -45.471 -54.736  0.00  0.00      PRO   
ATOM   4412  CA  PRO P 282      20.059 -44.803 -54.918  0.00  0.00      PRO   
ATOM   4413  HA  PRO P 282      19.795 -44.992 -53.888  0.00  0.00      PRO   
ATOM   4414  CB  PRO P 282      20.647 -43.339 -55.057  0.00  0.00      PRO   
ATOM   4415  HB1 PRO P 282      20.103 -42.651 -54.376  0.00  0.00      PRO   
ATOM   4416  HB2 PRO P 282      20.460 -42.975 -56.090  0.00  0.00      PRO   
ATOM   4417  CG  PRO P 282      22.113 -43.524 -54.814  0.00  0.00      PRO   
ATOM   4418  HG1 PRO P 282      22.395 -43.424 -53.744  0.00  0.00      PRO   
ATOM   4419  HG2 PRO P 282      22.703 -42.770 -55.378  0.00  0.00      PRO   
ATOM   4420  C   PRO P 282      18.756 -45.020 -55.670  0.00  0.00      PRO   
ATOM   4421  O   PRO P 282      18.743 -45.136 -56.880  0.00  0.00      PRO   
ATOM   4422  N   VAL P 283      17.628 -44.988 -54.944  0.00  0.00      PRO   
ATOM   4423  HN  VAL P 283      17.843 -44.712 -54.010  0.00  0.00      PRO   
ATOM   4424  CA  VAL P 283      16.301 -45.249 -55.492  0.00  0.00      PRO   
ATOM   4425  HA  VAL P 283      16.344 -46.158 -56.074  0.00  0.00      PRO   
ATOM   4426  CB  VAL P 283      15.247 -45.500 -54.376  0.00  0.00      PRO   
ATOM   4427  HB  VAL P 283      15.160 -44.558 -53.794  0.00  0.00      PRO   
ATOM   4428  CG1 VAL P 283      14.012 -46.024 -55.161  0.00  0.00      PRO   
ATOM   4429 HG11 VAL P 283      13.547 -45.230 -55.783  0.00  0.00      PRO   
ATOM   4430 HG12 VAL P 283      14.379 -46.868 -55.783  0.00  0.00      PRO   
ATOM   4431 HG13 VAL P 283      13.337 -46.533 -54.441  0.00  0.00      PRO   
ATOM   4432  CG2 VAL P 283      15.699 -46.615 -53.363  0.00  0.00      PRO   
ATOM   4433 HG21 VAL P 283      14.819 -46.762 -52.701  0.00  0.00      PRO   
ATOM   4434 HG22 VAL P 283      15.743 -47.538 -53.979  0.00  0.00      PRO   
ATOM   4435 HG23 VAL P 283      16.602 -46.293 -52.802  0.00  0.00      PRO   
ATOM   4436  C   VAL P 283      15.788 -44.170 -56.445  0.00  0.00      PRO   
ATOM   4437  O   VAL P 283      15.210 -44.445 -57.527  0.00  0.00      PRO   
ATOM   4438  N   HSD P 284      16.071 -42.877 -56.167  0.00  0.00      PRO   
ATOM   4439  HN  HSD P 284      16.511 -42.588 -55.320  0.00  0.00      PRO   
ATOM   4440  CA  HSD P 284      15.685 -41.783 -57.024  0.00  0.00      PRO   
ATOM   4441  HA  HSD P 284      14.817 -42.047 -57.610  0.00  0.00      PRO   
ATOM   4442  CB  HSD P 284      15.360 -40.554 -56.216  0.00  0.00      PRO   
ATOM   4443  HB1 HSD P 284      16.311 -40.265 -55.720  0.00  0.00      PRO   
ATOM   4444  HB2 HSD P 284      15.042 -39.646 -56.771  0.00  0.00      PRO   
ATOM   4445  ND1 HSD P 284      14.512 -40.949 -53.782  0.00  0.00      PRO   
ATOM   4446  HD1 HSD P 284      15.244 -41.474 -53.347  0.00  0.00      PRO   
ATOM   4447  CG  HSD P 284      14.283 -40.701 -55.130  0.00  0.00      PRO   
ATOM   4448  CE1 HSD P 284      13.330 -40.783 -53.115  0.00  0.00      PRO   
ATOM   4449  HE1 HSD P 284      13.266 -41.056 -52.061  0.00  0.00      PRO   
ATOM   4450  NE2 HSD P 284      12.369 -40.623 -53.985  0.00  0.00      PRO   
ATOM   4451  CD2 HSD P 284      12.989 -40.512 -55.209  0.00  0.00      PRO   
ATOM   4452  HD2 HSD P 284      12.324 -40.205 -56.007  0.00  0.00      PRO   
ATOM   4453  C   HSD P 284      16.839 -41.417 -57.966  0.00  0.00      PRO   
ATOM   4454  O   HSD P 284      16.877 -40.322 -58.443  0.00  0.00      PRO   
ATOM   4455  N   GLY P 285      17.843 -42.288 -58.277  0.00  0.00      PRO   
ATOM   4456  HN  GLY P 285      17.860 -43.149 -57.776  0.00  0.00      PRO   
ATOM   4457  CA  GLY P 285      19.117 -41.938 -58.900  0.00  0.00      PRO   
ATOM   4458  HA1 GLY P 285      19.058 -41.668 -59.944  0.00  0.00      PRO   
ATOM   4459  HA2 GLY P 285      19.722 -42.808 -58.691  0.00  0.00      PRO   
ATOM   4460  C   GLY P 285      19.898 -40.801 -58.231  0.00  0.00      PRO   
ATOM   4461  O   GLY P 285      19.705 -40.597 -57.000  0.00  0.00      PRO   
ATOM   4462  N   GLY P 286      20.854 -40.309 -58.990  0.00  0.00      PRO   
ATOM   4463  HN  GLY P 286      20.967 -40.702 -59.900  0.00  0.00      PRO   
ATOM   4464  CA  GLY P 286      21.751 -39.290 -58.499  0.00  0.00      PRO   
ATOM   4465  HA1 GLY P 286      21.202 -38.587 -57.889  0.00  0.00      PRO   
ATOM   4466  HA2 GLY P 286      22.109 -38.830 -59.408  0.00  0.00      PRO   
ATOM   4467  C   GLY P 286      22.933 -39.888 -57.825  0.00  0.00      PRO   
ATOM   4468  O   GLY P 286      23.153 -41.096 -58.013  0.00  0.00      PRO   
ATOM   4469  N   SER P 287      23.841 -39.025 -57.250  0.00  0.00      PRO   
ATOM   4470  HN  SER P 287      23.721 -38.041 -57.357  0.00  0.00      PRO   
ATOM   4471  CA  SER P 287      25.128 -39.460 -56.688  0.00  0.00      PRO   
ATOM   4472  HA  SER P 287      25.648 -40.061 -57.419  0.00  0.00      PRO   
ATOM   4473  CB  SER P 287      26.108 -38.365 -56.384  0.00  0.00      PRO   
ATOM   4474  HB1 SER P 287      27.116 -38.773 -56.158  0.00  0.00      PRO   
ATOM   4475  HB2 SER P 287      26.288 -37.838 -57.345  0.00  0.00      PRO   
ATOM   4476  OG  SER P 287      25.633 -37.335 -55.524  0.00  0.00      PRO   
ATOM   4477  HG1 SER P 287      24.983 -36.819 -56.006  0.00  0.00      PRO   
ATOM   4478  C   SER P 287      25.024 -40.342 -55.432  0.00  0.00      PRO   
ATOM   4479  O   SER P 287      23.981 -40.274 -54.715  0.00  0.00      PRO   
ATOM   4480  N   TRP P 288      26.114 -41.106 -55.081  0.00  0.00      PRO   
ATOM   4481  HN  TRP P 288      26.915 -41.150 -55.673  0.00  0.00      PRO   
ATOM   4482  CA  TRP P 288      26.093 -42.116 -54.033  0.00  0.00      PRO   
ATOM   4483  HA  TRP P 288      25.224 -42.757 -54.016  0.00  0.00      PRO   
ATOM   4484  CB  TRP P 288      27.379 -43.033 -54.166  0.00  0.00      PRO   
ATOM   4485  HB1 TRP P 288      27.175 -43.554 -55.126  0.00  0.00      PRO   
ATOM   4486  HB2 TRP P 288      28.227 -42.331 -54.314  0.00  0.00      PRO   
ATOM   4487  CG  TRP P 288      27.506 -44.026 -53.068  0.00  0.00      PRO   
ATOM   4488  CD1 TRP P 288      27.087 -45.373 -53.098  0.00  0.00      PRO   
ATOM   4489  HD1 TRP P 288      26.476 -45.838 -53.857  0.00  0.00      PRO   
ATOM   4490  NE1 TRP P 288      27.466 -45.971 -51.881  0.00  0.00      PRO   
ATOM   4491  HE1 TRP P 288      26.971 -46.639 -51.369  0.00  0.00      PRO   
ATOM   4492  CE2 TRP P 288      28.151 -45.046 -51.127  0.00  0.00      PRO   
ATOM   4493  CD2 TRP P 288      28.176 -43.799 -51.860  0.00  0.00      PRO   
ATOM   4494  CE3 TRP P 288      28.785 -42.639 -51.210  0.00  0.00      PRO   
ATOM   4495  HE3 TRP P 288      28.717 -41.649 -51.636  0.00  0.00      PRO   
ATOM   4496  CZ3 TRP P 288      29.331 -42.814 -49.907  0.00  0.00      PRO   
ATOM   4497  HZ3 TRP P 288      29.823 -42.031 -49.350  0.00  0.00      PRO   
ATOM   4498  CZ2 TRP P 288      28.791 -45.156 -49.904  0.00  0.00      PRO   
ATOM   4499  HZ2 TRP P 288      28.954 -46.123 -49.452  0.00  0.00      PRO   
ATOM   4500  CH2 TRP P 288      29.490 -44.058 -49.386  0.00  0.00      PRO   
ATOM   4501  HH2 TRP P 288      29.985 -44.256 -48.447  0.00  0.00      PRO   
ATOM   4502  C   TRP P 288      26.064 -41.393 -52.746  0.00  0.00      PRO   
ATOM   4503  O   TRP P 288      25.362 -41.780 -51.824  0.00  0.00      PRO   
ATOM   4504  N   ILE P 289      26.769 -40.224 -52.617  0.00  0.00      PRO   
ATOM   4505  HN  ILE P 289      27.428 -39.986 -53.327  0.00  0.00      PRO   
ATOM   4506  CA  ILE P 289      26.654 -39.307 -51.458  0.00  0.00      PRO   
ATOM   4507  HA  ILE P 289      26.906 -39.789 -50.525  0.00  0.00      PRO   
ATOM   4508  CB  ILE P 289      27.610 -38.103 -51.537  0.00  0.00      PRO   
ATOM   4509  HB  ILE P 289      27.521 -37.735 -52.582  0.00  0.00      PRO   
ATOM   4510  CG2 ILE P 289      27.233 -36.917 -50.623  0.00  0.00      PRO   
ATOM   4511 HG21 ILE P 289      27.164 -37.362 -49.607  0.00  0.00      PRO   
ATOM   4512 HG22 ILE P 289      28.010 -36.134 -50.496  0.00  0.00      PRO   
ATOM   4513 HG23 ILE P 289      26.352 -36.432 -51.095  0.00  0.00      PRO   
ATOM   4514  CG1 ILE P 289      29.042 -38.444 -51.320  0.00  0.00      PRO   
ATOM   4515 HG11 ILE P 289      29.248 -39.336 -51.948  0.00  0.00      PRO   
ATOM   4516 HG12 ILE P 289      29.524 -37.584 -51.833  0.00  0.00      PRO   
ATOM   4517  CD  ILE P 289      29.476 -38.807 -49.882  0.00  0.00      PRO   
ATOM   4518  HD1 ILE P 289      29.457 -37.914 -49.221  0.00  0.00      PRO   
ATOM   4519  HD2 ILE P 289      28.752 -39.571 -49.526  0.00  0.00      PRO   
ATOM   4520  HD3 ILE P 289      30.460 -39.322 -49.853  0.00  0.00      PRO   
ATOM   4521  C   ILE P 289      25.232 -38.883 -51.237  0.00  0.00      PRO   
ATOM   4522  O   ILE P 289      24.734 -39.141 -50.164  0.00  0.00      PRO   
ATOM   4523  N   ARG P 290      24.559 -38.358 -52.278  0.00  0.00      PRO   
ATOM   4524  HN  ARG P 290      25.053 -38.149 -53.118  0.00  0.00      PRO   
ATOM   4525  CA  ARG P 290      23.240 -37.865 -51.978  0.00  0.00      PRO   
ATOM   4526  HA  ARG P 290      23.291 -37.174 -51.150  0.00  0.00      PRO   
ATOM   4527  CB  ARG P 290      22.798 -36.883 -53.134  0.00  0.00      PRO   
ATOM   4528  HB1 ARG P 290      22.847 -37.496 -54.059  0.00  0.00      PRO   
ATOM   4529  HB2 ARG P 290      21.741 -36.540 -53.151  0.00  0.00      PRO   
ATOM   4530  CG  ARG P 290      23.769 -35.711 -53.400  0.00  0.00      PRO   
ATOM   4531  HG1 ARG P 290      24.261 -35.346 -52.473  0.00  0.00      PRO   
ATOM   4532  HG2 ARG P 290      24.704 -36.059 -53.888  0.00  0.00      PRO   
ATOM   4533  CD  ARG P 290      23.138 -34.565 -54.143  0.00  0.00      PRO   
ATOM   4534  HD1 ARG P 290      23.935 -33.812 -54.318  0.00  0.00      PRO   
ATOM   4535  HD2 ARG P 290      22.800 -34.974 -55.120  0.00  0.00      PRO   
ATOM   4536  NE  ARG P 290      21.978 -34.027 -53.331  0.00  0.00      PRO   
ATOM   4537  HE  ARG P 290      22.044 -33.938 -52.337  0.00  0.00      PRO   
ATOM   4538  CZ  ARG P 290      20.997 -33.382 -53.962  0.00  0.00      PRO   
ATOM   4539  NH1 ARG P 290      20.893 -33.245 -55.243  0.00  0.00      PRO   
ATOM   4540 HH11 ARG P 290      20.047 -32.748 -55.439  0.00  0.00      PRO   
ATOM   4541 HH12 ARG P 290      21.649 -33.390 -55.881  0.00  0.00      PRO   
ATOM   4542  NH2 ARG P 290      20.065 -32.895 -53.206  0.00  0.00      PRO   
ATOM   4543 HH21 ARG P 290      19.351 -32.306 -53.586  0.00  0.00      PRO   
ATOM   4544 HH22 ARG P 290      20.218 -33.048 -52.230  0.00  0.00      PRO   
ATOM   4545  C   ARG P 290      22.182 -38.936 -51.604  0.00  0.00      PRO   
ATOM   4546  O   ARG P 290      21.262 -38.676 -50.842  0.00  0.00      PRO   
ATOM   4547  N   GLY P 291      22.370 -40.227 -52.029  0.00  0.00      PRO   
ATOM   4548  HN  GLY P 291      23.122 -40.414 -52.657  0.00  0.00      PRO   
ATOM   4549  CA  GLY P 291      21.662 -41.342 -51.423  0.00  0.00      PRO   
ATOM   4550  HA1 GLY P 291      21.945 -42.285 -51.866  0.00  0.00      PRO   
ATOM   4551  HA2 GLY P 291      20.600 -41.148 -51.448  0.00  0.00      PRO   
ATOM   4552  C   GLY P 291      21.869 -41.530 -49.925  0.00  0.00      PRO   
ATOM   4553  O   GLY P 291      20.875 -41.653 -49.193  0.00  0.00      PRO   
ATOM   4554  N   ALA P 292      23.172 -41.555 -49.549  0.00  0.00      PRO   
ATOM   4555  HN  ALA P 292      23.900 -41.275 -50.170  0.00  0.00      PRO   
ATOM   4556  CA  ALA P 292      23.439 -41.684 -48.098  0.00  0.00      PRO   
ATOM   4557  HA  ALA P 292      22.937 -42.597 -47.812  0.00  0.00      PRO   
ATOM   4558  CB  ALA P 292      24.980 -41.820 -47.897  0.00  0.00      PRO   
ATOM   4559  HB1 ALA P 292      25.414 -42.838 -47.993  0.00  0.00      PRO   
ATOM   4560  HB2 ALA P 292      25.503 -41.233 -48.682  0.00  0.00      PRO   
ATOM   4561  HB3 ALA P 292      25.281 -41.353 -46.935  0.00  0.00      PRO   
ATOM   4562  C   ALA P 292      22.835 -40.544 -47.267  0.00  0.00      PRO   
ATOM   4563  O   ALA P 292      22.161 -40.741 -46.237  0.00  0.00      PRO   
ATOM   4564  N   ILE P 293      23.043 -39.375 -47.755  0.00  0.00      PRO   
ATOM   4565  HN  ILE P 293      23.495 -39.283 -48.639  0.00  0.00      PRO   
ATOM   4566  CA  ILE P 293      22.517 -38.063 -47.190  0.00  0.00      PRO   
ATOM   4567  HA  ILE P 293      22.989 -38.046 -46.219  0.00  0.00      PRO   
ATOM   4568  CB  ILE P 293      22.763 -36.685 -47.862  0.00  0.00      PRO   
ATOM   4569  HB  ILE P 293      22.436 -36.703 -48.923  0.00  0.00      PRO   
ATOM   4570  CG2 ILE P 293      22.087 -35.427 -47.381  0.00  0.00      PRO   
ATOM   4571 HG21 ILE P 293      22.386 -34.499 -47.913  0.00  0.00      PRO   
ATOM   4572 HG22 ILE P 293      20.997 -35.480 -47.590  0.00  0.00      PRO   
ATOM   4573 HG23 ILE P 293      22.289 -35.220 -46.308  0.00  0.00      PRO   
ATOM   4574  CG1 ILE P 293      24.334 -36.505 -48.007  0.00  0.00      PRO   
ATOM   4575 HG11 ILE P 293      24.761 -37.433 -48.445  0.00  0.00      PRO   
ATOM   4576 HG12 ILE P 293      24.578 -35.782 -48.815  0.00  0.00      PRO   
ATOM   4577  CD  ILE P 293      25.201 -36.108 -46.779  0.00  0.00      PRO   
ATOM   4578  HD1 ILE P 293      26.281 -36.245 -47.002  0.00  0.00      PRO   
ATOM   4579  HD2 ILE P 293      24.933 -35.057 -46.536  0.00  0.00      PRO   
ATOM   4580  HD3 ILE P 293      25.036 -36.756 -45.892  0.00  0.00      PRO   
ATOM   4581  C   ILE P 293      21.073 -38.062 -47.018  0.00  0.00      PRO   
ATOM   4582  O   ILE P 293      20.529 -37.737 -45.974  0.00  0.00      PRO   
ATOM   4583  N   TYR P 294      20.355 -38.551 -48.079  0.00  0.00      PRO   
ATOM   4584  HN  TYR P 294      20.854 -38.601 -48.940  0.00  0.00      PRO   
ATOM   4585  CA  TYR P 294      18.879 -38.738 -47.966  0.00  0.00      PRO   
ATOM   4586  HA  TYR P 294      18.409 -37.789 -47.757  0.00  0.00      PRO   
ATOM   4587  CB  TYR P 294      18.290 -39.186 -49.362  0.00  0.00      PRO   
ATOM   4588  HB1 TYR P 294      18.262 -38.303 -50.036  0.00  0.00      PRO   
ATOM   4589  HB2 TYR P 294      18.909 -39.947 -49.884  0.00  0.00      PRO   
ATOM   4590  CG  TYR P 294      16.819 -39.705 -49.375  0.00  0.00      PRO   
ATOM   4591  CD1 TYR P 294      15.828 -38.807 -49.035  0.00  0.00      PRO   
ATOM   4592  HD1 TYR P 294      16.177 -37.810 -48.812  0.00  0.00      PRO   
ATOM   4593  CE1 TYR P 294      14.495 -39.242 -49.091  0.00  0.00      PRO   
ATOM   4594  HE1 TYR P 294      13.693 -38.530 -48.965  0.00  0.00      PRO   
ATOM   4595  CZ  TYR P 294      14.277 -40.569 -49.538  0.00  0.00      PRO   
ATOM   4596  OH  TYR P 294      12.968 -40.971 -49.740  0.00  0.00      PRO   
ATOM   4597  HH  TYR P 294      12.538 -40.121 -49.859  0.00  0.00      PRO   
ATOM   4598  CD2 TYR P 294      16.622 -41.014 -49.795  0.00  0.00      PRO   
ATOM   4599  HD2 TYR P 294      17.426 -41.697 -50.023  0.00  0.00      PRO   
ATOM   4600  CE2 TYR P 294      15.282 -41.490 -49.844  0.00  0.00      PRO   
ATOM   4601  HE2 TYR P 294      15.124 -42.523 -50.119  0.00  0.00      PRO   
ATOM   4602  C   TYR P 294      18.381 -39.635 -46.818  0.00  0.00      PRO   
ATOM   4603  O   TYR P 294      17.504 -39.192 -46.142  0.00  0.00      PRO   
ATOM   4604  N   TYR P 295      18.930 -40.924 -46.645  0.00  0.00      PRO   
ATOM   4605  HN  TYR P 295      19.621 -41.296 -47.260  0.00  0.00      PRO   
ATOM   4606  CA  TYR P 295      18.453 -41.758 -45.447  0.00  0.00      PRO   
ATOM   4607  HA  TYR P 295      17.381 -41.885 -45.423  0.00  0.00      PRO   
ATOM   4608  CB  TYR P 295      19.052 -43.173 -45.389  0.00  0.00      PRO   
ATOM   4609  HB1 TYR P 295      20.161 -43.140 -45.323  0.00  0.00      PRO   
ATOM   4610  HB2 TYR P 295      18.678 -43.796 -44.549  0.00  0.00      PRO   
ATOM   4611  CG  TYR P 295      18.580 -43.816 -46.690  0.00  0.00      PRO   
ATOM   4612  CD1 TYR P 295      17.191 -43.812 -46.935  0.00  0.00      PRO   
ATOM   4613  HD1 TYR P 295      16.437 -43.356 -46.311  0.00  0.00      PRO   
ATOM   4614  CE1 TYR P 295      16.736 -44.277 -48.148  0.00  0.00      PRO   
ATOM   4615  HE1 TYR P 295      15.676 -44.190 -48.336  0.00  0.00      PRO   
ATOM   4616  CZ  TYR P 295      17.573 -44.743 -49.181  0.00  0.00      PRO   
ATOM   4617  OH  TYR P 295      16.994 -45.113 -50.434  0.00  0.00      PRO   
ATOM   4618  HH  TYR P 295      16.050 -45.213 -50.292  0.00  0.00      PRO   
ATOM   4619  CD2 TYR P 295      19.426 -44.273 -47.732  0.00  0.00      PRO   
ATOM   4620  HD2 TYR P 295      20.487 -44.078 -47.672  0.00  0.00      PRO   
ATOM   4621  CE2 TYR P 295      18.929 -44.627 -48.973  0.00  0.00      PRO   
ATOM   4622  HE2 TYR P 295      19.644 -44.882 -49.741  0.00  0.00      PRO   
ATOM   4623  C   TYR P 295      18.842 -41.139 -44.127  0.00  0.00      PRO   
ATOM   4624  O   TYR P 295      18.129 -41.172 -43.187  0.00  0.00      PRO   
ATOM   4625  N   PHE P 296      20.011 -40.495 -44.063  0.00  0.00      PRO   
ATOM   4626  HN  PHE P 296      20.666 -40.604 -44.806  0.00  0.00      PRO   
ATOM   4627  CA  PHE P 296      20.398 -39.658 -42.975  0.00  0.00      PRO   
ATOM   4628  HA  PHE P 296      20.360 -40.165 -42.022  0.00  0.00      PRO   
ATOM   4629  CB  PHE P 296      21.796 -39.028 -42.933  0.00  0.00      PRO   
ATOM   4630  HB1 PHE P 296      21.773 -38.241 -43.717  0.00  0.00      PRO   
ATOM   4631  HB2 PHE P 296      21.936 -38.283 -42.120  0.00  0.00      PRO   
ATOM   4632  CG  PHE P 296      23.009 -39.891 -42.891  0.00  0.00      PRO   
ATOM   4633  CD1 PHE P 296      23.959 -39.991 -43.951  0.00  0.00      PRO   
ATOM   4634  HD1 PHE P 296      23.826 -39.400 -44.845  0.00  0.00      PRO   
ATOM   4635  CE1 PHE P 296      25.015 -40.886 -43.830  0.00  0.00      PRO   
ATOM   4636  HE1 PHE P 296      25.585 -41.004 -44.739  0.00  0.00      PRO   
ATOM   4637  CZ  PHE P 296      25.117 -41.705 -42.717  0.00  0.00      PRO   
ATOM   4638  HZ  PHE P 296      25.829 -42.516 -42.761  0.00  0.00      PRO   
ATOM   4639  CD2 PHE P 296      23.178 -40.723 -41.757  0.00  0.00      PRO   
ATOM   4640  HD2 PHE P 296      22.549 -40.736 -40.878  0.00  0.00      PRO   
ATOM   4641  CE2 PHE P 296      24.133 -41.767 -41.700  0.00  0.00      PRO   
ATOM   4642  HE2 PHE P 296      24.086 -42.433 -40.852  0.00  0.00      PRO   
ATOM   4643  C   PHE P 296      19.333 -38.586 -42.754  0.00  0.00      PRO   
ATOM   4644  O   PHE P 296      18.962 -38.364 -41.575  0.00  0.00      PRO   
ATOM   4645  N   LYS P 297      18.857 -37.897 -43.775  0.00  0.00      PRO   
ATOM   4646  HN  LYS P 297      19.207 -38.065 -44.693  0.00  0.00      PRO   
ATOM   4647  CA  LYS P 297      17.677 -37.006 -43.671  0.00  0.00      PRO   
ATOM   4648  HA  LYS P 297      17.784 -36.354 -42.817  0.00  0.00      PRO   
ATOM   4649  CB  LYS P 297      17.453 -36.216 -44.975  0.00  0.00      PRO   
ATOM   4650  HB1 LYS P 297      17.510 -36.960 -45.798  0.00  0.00      PRO   
ATOM   4651  HB2 LYS P 297      16.469 -35.701 -44.958  0.00  0.00      PRO   
ATOM   4652  CG  LYS P 297      18.463 -35.078 -45.336  0.00  0.00      PRO   
ATOM   4653  HG1 LYS P 297      18.110 -34.153 -44.832  0.00  0.00      PRO   
ATOM   4654  HG2 LYS P 297      19.523 -35.192 -45.023  0.00  0.00      PRO   
ATOM   4655  CD  LYS P 297      18.547 -34.750 -46.881  0.00  0.00      PRO   
ATOM   4656  HD1 LYS P 297      19.257 -33.921 -47.087  0.00  0.00      PRO   
ATOM   4657  HD2 LYS P 297      18.933 -35.658 -47.393  0.00  0.00      PRO   
ATOM   4658  CE  LYS P 297      17.184 -34.621 -47.597  0.00  0.00      PRO   
ATOM   4659  HE1 LYS P 297      16.537 -35.516 -47.475  0.00  0.00      PRO   
ATOM   4660  HE2 LYS P 297      16.738 -33.704 -47.155  0.00  0.00      PRO   
ATOM   4661  NZ  LYS P 297      17.436 -34.408 -49.024  0.00  0.00      PRO   
ATOM   4662  HZ1 LYS P 297      17.498 -35.300 -49.555  0.00  0.00      PRO   
ATOM   4663  HZ2 LYS P 297      16.663 -33.912 -49.512  0.00  0.00      PRO   
ATOM   4664  HZ3 LYS P 297      18.230 -33.749 -49.150  0.00  0.00      PRO   
ATOM   4665  C   LYS P 297      16.413 -37.666 -43.149  0.00  0.00      PRO   
ATOM   4666  O   LYS P 297      15.681 -37.108 -42.290  0.00  0.00      PRO   
ATOM   4667  N   ILE P 298      16.101 -38.944 -43.595  0.00  0.00      PRO   
ATOM   4668  HN  ILE P 298      16.684 -39.392 -44.269  0.00  0.00      PRO   
ATOM   4669  CA  ILE P 298      14.939 -39.634 -43.019  0.00  0.00      PRO   
ATOM   4670  HA  ILE P 298      14.153 -38.895 -43.052  0.00  0.00      PRO   
ATOM   4671  CB  ILE P 298      14.544 -40.916 -43.793  0.00  0.00      PRO   
ATOM   4672  HB  ILE P 298      15.210 -41.769 -43.541  0.00  0.00      PRO   
ATOM   4673  CG2 ILE P 298      13.082 -41.302 -43.328  0.00  0.00      PRO   
ATOM   4674 HG21 ILE P 298      12.362 -40.466 -43.459  0.00  0.00      PRO   
ATOM   4675 HG22 ILE P 298      12.784 -42.244 -43.837  0.00  0.00      PRO   
ATOM   4676 HG23 ILE P 298      12.970 -41.512 -42.243  0.00  0.00      PRO   
ATOM   4677  CG1 ILE P 298      14.542 -40.731 -45.352  0.00  0.00      PRO   
ATOM   4678 HG11 ILE P 298      15.551 -40.755 -45.818  0.00  0.00      PRO   
ATOM   4679 HG12 ILE P 298      14.077 -41.617 -45.833  0.00  0.00      PRO   
ATOM   4680  CD  ILE P 298      13.822 -39.460 -45.806  0.00  0.00      PRO   
ATOM   4681  HD1 ILE P 298      14.402 -38.513 -45.780  0.00  0.00      PRO   
ATOM   4682  HD2 ILE P 298      13.626 -39.695 -46.875  0.00  0.00      PRO   
ATOM   4683  HD3 ILE P 298      12.830 -39.259 -45.347  0.00  0.00      PRO   
ATOM   4684  C   ILE P 298      14.949 -39.954 -41.569  0.00  0.00      PRO   
ATOM   4685  O   ILE P 298      13.937 -39.644 -40.850  0.00  0.00      PRO   
ATOM   4686  N   ALA P 299      16.138 -40.455 -41.089  0.00  0.00      PRO   
ATOM   4687  HN  ALA P 299      16.838 -40.484 -41.798  0.00  0.00      PRO   
ATOM   4688  CA  ALA P 299      16.459 -40.620 -39.711  0.00  0.00      PRO   
ATOM   4689  HA  ALA P 299      15.865 -41.366 -39.205  0.00  0.00      PRO   
ATOM   4690  CB  ALA P 299      17.896 -41.152 -39.552  0.00  0.00      PRO   
ATOM   4691  HB1 ALA P 299      18.503 -40.490 -40.205  0.00  0.00      PRO   
ATOM   4692  HB2 ALA P 299      18.223 -41.059 -38.494  0.00  0.00      PRO   
ATOM   4693  HB3 ALA P 299      17.971 -42.170 -39.992  0.00  0.00      PRO   
ATOM   4694  C   ALA P 299      16.445 -39.328 -38.923  0.00  0.00      PRO   
ATOM   4695  O   ALA P 299      15.873 -39.381 -37.895  0.00  0.00      PRO   
ATOM   4696  N   VAL P 300      16.995 -38.197 -39.424  0.00  0.00      PRO   
ATOM   4697  HN  VAL P 300      17.548 -38.169 -40.253  0.00  0.00      PRO   
ATOM   4698  CA  VAL P 300      16.933 -36.950 -38.668  0.00  0.00      PRO   
ATOM   4699  HA  VAL P 300      17.198 -37.184 -37.647  0.00  0.00      PRO   
ATOM   4700  CB  VAL P 300      17.953 -35.887 -39.208  0.00  0.00      PRO   
ATOM   4701  HB  VAL P 300      17.878 -35.649 -40.291  0.00  0.00      PRO   
ATOM   4702  CG1 VAL P 300      17.755 -34.583 -38.329  0.00  0.00      PRO   
ATOM   4703 HG11 VAL P 300      17.648 -34.832 -37.251  0.00  0.00      PRO   
ATOM   4704 HG12 VAL P 300      18.630 -33.902 -38.404  0.00  0.00      PRO   
ATOM   4705 HG13 VAL P 300      16.919 -33.911 -38.617  0.00  0.00      PRO   
ATOM   4706  CG2 VAL P 300      19.407 -36.368 -39.045  0.00  0.00      PRO   
ATOM   4707 HG21 VAL P 300      20.190 -35.782 -39.570  0.00  0.00      PRO   
ATOM   4708 HG22 VAL P 300      19.619 -36.445 -37.957  0.00  0.00      PRO   
ATOM   4709 HG23 VAL P 300      19.573 -37.401 -39.420  0.00  0.00      PRO   
ATOM   4710  C   VAL P 300      15.480 -36.475 -38.531  0.00  0.00      PRO   
ATOM   4711  O   VAL P 300      15.125 -35.952 -37.466  0.00  0.00      PRO   
ATOM   4712  N   ALA P 301      14.599 -36.651 -39.543  0.00  0.00      PRO   
ATOM   4713  HN  ALA P 301      14.887 -37.009 -40.428  0.00  0.00      PRO   
ATOM   4714  CA  ALA P 301      13.216 -36.226 -39.504  0.00  0.00      PRO   
ATOM   4715  HA  ALA P 301      13.242 -35.212 -39.134  0.00  0.00      PRO   
ATOM   4716  CB  ALA P 301      12.503 -36.188 -40.925  0.00  0.00      PRO   
ATOM   4717  HB1 ALA P 301      12.949 -35.401 -41.570  0.00  0.00      PRO   
ATOM   4718  HB2 ALA P 301      12.634 -37.183 -41.401  0.00  0.00      PRO   
ATOM   4719  HB3 ALA P 301      11.424 -35.995 -40.748  0.00  0.00      PRO   
ATOM   4720  C   ALA P 301      12.541 -36.989 -38.415  0.00  0.00      PRO   
ATOM   4721  O   ALA P 301      11.975 -36.318 -37.528  0.00  0.00      PRO   
ATOM   4722  N   LEU P 302      12.750 -38.350 -38.367  0.00  0.00      PRO   
ATOM   4723  HN  LEU P 302      13.161 -38.731 -39.192  0.00  0.00      PRO   
ATOM   4724  CA  LEU P 302      12.305 -39.215 -37.291  0.00  0.00      PRO   
ATOM   4725  HA  LEU P 302      11.251 -39.083 -37.487  0.00  0.00      PRO   
ATOM   4726  CB  LEU P 302      12.627 -40.742 -37.531  0.00  0.00      PRO   
ATOM   4727  HB1 LEU P 302      13.726 -40.849 -37.658  0.00  0.00      PRO   
ATOM   4728  HB2 LEU P 302      12.395 -41.286 -36.591  0.00  0.00      PRO   
ATOM   4729  CG  LEU P 302      11.890 -41.266 -38.735  0.00  0.00      PRO   
ATOM   4730  HG  LEU P 302      11.724 -40.464 -39.486  0.00  0.00      PRO   
ATOM   4731  CD1 LEU P 302      12.498 -42.477 -39.337  0.00  0.00      PRO   
ATOM   4732 HD11 LEU P 302      13.521 -42.148 -39.618  0.00  0.00      PRO   
ATOM   4733 HD12 LEU P 302      12.578 -43.267 -38.560  0.00  0.00      PRO   
ATOM   4734 HD13 LEU P 302      11.981 -42.853 -40.246  0.00  0.00      PRO   
ATOM   4735  CD2 LEU P 302      10.539 -41.655 -38.072  0.00  0.00      PRO   
ATOM   4736 HD21 LEU P 302       9.962 -40.834 -37.596  0.00  0.00      PRO   
ATOM   4737 HD22 LEU P 302       9.932 -41.930 -38.961  0.00  0.00      PRO   
ATOM   4738 HD23 LEU P 302      10.615 -42.545 -37.411  0.00  0.00      PRO   
ATOM   4739  C   LEU P 302      12.688 -38.828 -35.879  0.00  0.00      PRO   
ATOM   4740  O   LEU P 302      11.938 -38.753 -34.888  0.00  0.00      PRO   
ATOM   4741  N   ALA P 303      13.965 -38.465 -35.722  0.00  0.00      PRO   
ATOM   4742  HN  ALA P 303      14.520 -38.479 -36.550  0.00  0.00      PRO   
ATOM   4743  CA  ALA P 303      14.495 -38.356 -34.401  0.00  0.00      PRO   
ATOM   4744  HA  ALA P 303      14.121 -39.175 -33.804  0.00  0.00      PRO   
ATOM   4745  CB  ALA P 303      16.065 -38.470 -34.516  0.00  0.00      PRO   
ATOM   4746  HB1 ALA P 303      16.439 -39.343 -35.092  0.00  0.00      PRO   
ATOM   4747  HB2 ALA P 303      16.471 -37.645 -35.139  0.00  0.00      PRO   
ATOM   4748  HB3 ALA P 303      16.489 -38.635 -33.503  0.00  0.00      PRO   
ATOM   4749  C   ALA P 303      14.105 -37.046 -33.768  0.00  0.00      PRO   
ATOM   4750  O   ALA P 303      13.682 -37.013 -32.601  0.00  0.00      PRO   
ATOM   4751  N   VAL P 304      13.972 -35.993 -34.641  0.00  0.00      PRO   
ATOM   4752  HN  VAL P 304      14.300 -36.029 -35.582  0.00  0.00      PRO   
ATOM   4753  CA  VAL P 304      13.427 -34.672 -34.206  0.00  0.00      PRO   
ATOM   4754  HA  VAL P 304      13.932 -34.354 -33.306  0.00  0.00      PRO   
ATOM   4755  CB  VAL P 304      13.630 -33.613 -35.215  0.00  0.00      PRO   
ATOM   4756  HB  VAL P 304      13.347 -34.059 -36.192  0.00  0.00      PRO   
ATOM   4757  CG1 VAL P 304      12.807 -32.334 -35.082  0.00  0.00      PRO   
ATOM   4758 HG11 VAL P 304      11.752 -32.342 -35.430  0.00  0.00      PRO   
ATOM   4759 HG12 VAL P 304      12.720 -32.037 -34.014  0.00  0.00      PRO   
ATOM   4760 HG13 VAL P 304      13.355 -31.475 -35.525  0.00  0.00      PRO   
ATOM   4761  CG2 VAL P 304      15.160 -33.310 -35.332  0.00  0.00      PRO   
ATOM   4762 HG21 VAL P 304      15.802 -34.145 -35.687  0.00  0.00      PRO   
ATOM   4763 HG22 VAL P 304      15.297 -32.422 -35.985  0.00  0.00      PRO   
ATOM   4764 HG23 VAL P 304      15.493 -32.935 -34.341  0.00  0.00      PRO   
ATOM   4765  C   VAL P 304      11.992 -34.713 -33.799  0.00  0.00      PRO   
ATOM   4766  O   VAL P 304      11.615 -34.116 -32.802  0.00  0.00      PRO   
ATOM   4767  N   ALA P 305      11.140 -35.362 -34.611  0.00  0.00      PRO   
ATOM   4768  HN  ALA P 305      11.510 -35.507 -35.525  0.00  0.00      PRO   
ATOM   4769  CA  ALA P 305       9.740 -35.481 -34.435  0.00  0.00      PRO   
ATOM   4770  HA  ALA P 305       9.230 -34.529 -34.447  0.00  0.00      PRO   
ATOM   4771  CB  ALA P 305       9.225 -36.280 -35.631  0.00  0.00      PRO   
ATOM   4772  HB1 ALA P 305       9.517 -35.855 -36.615  0.00  0.00      PRO   
ATOM   4773  HB2 ALA P 305       9.631 -37.314 -35.652  0.00  0.00      PRO   
ATOM   4774  HB3 ALA P 305       8.125 -36.378 -35.753  0.00  0.00      PRO   
ATOM   4775  C   ALA P 305       9.332 -36.105 -33.101  0.00  0.00      PRO   
ATOM   4776  O   ALA P 305       8.307 -35.829 -32.543  0.00  0.00      PRO   
ATOM   4777  N   ALA P 306      10.200 -37.012 -32.551  0.00  0.00      PRO   
ATOM   4778  HN  ALA P 306      11.002 -37.146 -33.128  0.00  0.00      PRO   
ATOM   4779  CA  ALA P 306      10.012 -37.673 -31.323  0.00  0.00      PRO   
ATOM   4780  HA  ALA P 306       8.988 -38.010 -31.261  0.00  0.00      PRO   
ATOM   4781  CB  ALA P 306      11.107 -38.873 -31.261  0.00  0.00      PRO   
ATOM   4782  HB1 ALA P 306      10.937 -39.547 -32.128  0.00  0.00      PRO   
ATOM   4783  HB2 ALA P 306      12.122 -38.430 -31.165  0.00  0.00      PRO   
ATOM   4784  HB3 ALA P 306      10.854 -39.396 -30.314  0.00  0.00      PRO   
ATOM   4785  C   ALA P 306      10.145 -36.784 -30.138  0.00  0.00      PRO   
ATOM   4786  O   ALA P 306       9.655 -37.158 -29.039  0.00  0.00      PRO   
ATOM   4787  N   ILE P 307      10.860 -35.604 -30.263  0.00  0.00      PRO   
ATOM   4788  HN  ILE P 307      11.369 -35.554 -31.118  0.00  0.00      PRO   
ATOM   4789  CA  ILE P 307      11.236 -34.660 -29.197  0.00  0.00      PRO   
ATOM   4790  HA  ILE P 307      11.497 -35.200 -28.299  0.00  0.00      PRO   
ATOM   4791  CB  ILE P 307      12.524 -33.778 -29.469  0.00  0.00      PRO   
ATOM   4792  HB  ILE P 307      12.224 -32.984 -30.187  0.00  0.00      PRO   
ATOM   4793  CG2 ILE P 307      12.956 -33.096 -28.139  0.00  0.00      PRO   
ATOM   4794 HG21 ILE P 307      12.381 -32.176 -27.899  0.00  0.00      PRO   
ATOM   4795 HG22 ILE P 307      12.847 -33.791 -27.279  0.00  0.00      PRO   
ATOM   4796 HG23 ILE P 307      14.031 -32.857 -28.285  0.00  0.00      PRO   
ATOM   4797  CG1 ILE P 307      13.612 -34.595 -30.074  0.00  0.00      PRO   
ATOM   4798 HG11 ILE P 307      14.005 -35.266 -29.281  0.00  0.00      PRO   
ATOM   4799 HG12 ILE P 307      13.131 -35.242 -30.839  0.00  0.00      PRO   
ATOM   4800  CD  ILE P 307      14.843 -33.880 -30.739  0.00  0.00      PRO   
ATOM   4801  HD1 ILE P 307      15.384 -34.663 -31.313  0.00  0.00      PRO   
ATOM   4802  HD2 ILE P 307      14.648 -33.058 -31.461  0.00  0.00      PRO   
ATOM   4803  HD3 ILE P 307      15.467 -33.528 -29.891  0.00  0.00      PRO   
ATOM   4804  C   ILE P 307      10.016 -33.862 -28.774  0.00  0.00      PRO   
ATOM   4805  O   ILE P 307       9.481 -33.020 -29.567  0.00  0.00      PRO   
ATOM   4806  N   PRO P 308       9.533 -33.892 -27.564  0.00  0.00      PRO   
ATOM   4807  CD  PRO P 308       9.822 -34.862 -26.468  0.00  0.00      PRO   
ATOM   4808  HD1 PRO P 308      10.914 -35.046 -26.379  0.00  0.00      PRO   
ATOM   4809  HD2 PRO P 308       9.327 -35.818 -26.743  0.00  0.00      PRO   
ATOM   4810  CA  PRO P 308       8.664 -32.799 -27.105  0.00  0.00      PRO   
ATOM   4811  HA  PRO P 308       7.957 -32.446 -27.841  0.00  0.00      PRO   
ATOM   4812  CB  PRO P 308       8.076 -33.408 -25.860  0.00  0.00      PRO   
ATOM   4813  HB1 PRO P 308       7.215 -34.063 -26.116  0.00  0.00      PRO   
ATOM   4814  HB2 PRO P 308       7.715 -32.666 -25.116  0.00  0.00      PRO   
ATOM   4815  CG  PRO P 308       9.212 -34.265 -25.249  0.00  0.00      PRO   
ATOM   4816  HG1 PRO P 308       8.738 -35.118 -24.719  0.00  0.00      PRO   
ATOM   4817  HG2 PRO P 308      10.014 -33.730 -24.696  0.00  0.00      PRO   
ATOM   4818  C   PRO P 308       9.536 -31.543 -26.899  0.00  0.00      PRO   
ATOM   4819  O   PRO P 308      10.253 -31.452 -25.916  0.00  0.00      PRO   
ATOM   4820  N   GLU P 309       9.606 -30.623 -27.934  0.00  0.00      PRO   
ATOM   4821  HN  GLU P 309       9.203 -30.767 -28.834  0.00  0.00      PRO   
ATOM   4822  CA  GLU P 309      10.541 -29.510 -27.931  0.00  0.00      PRO   
ATOM   4823  HA  GLU P 309      11.523 -29.934 -27.780  0.00  0.00      PRO   
ATOM   4824  CB  GLU P 309      10.542 -28.773 -29.318  0.00  0.00      PRO   
ATOM   4825  HB1 GLU P 309       9.626 -28.154 -29.425  0.00  0.00      PRO   
ATOM   4826  HB2 GLU P 309      11.559 -28.328 -29.280  0.00  0.00      PRO   
ATOM   4827  CG  GLU P 309      10.717 -29.699 -30.536  0.00  0.00      PRO   
ATOM   4828  HG1 GLU P 309      11.539 -29.269 -31.146  0.00  0.00      PRO   
ATOM   4829  HG2 GLU P 309      11.122 -30.699 -30.271  0.00  0.00      PRO   
ATOM   4830  CD  GLU P 309       9.550 -29.796 -31.397  0.00  0.00      PRO   
ATOM   4831  OE1 GLU P 309       8.366 -29.714 -30.963  0.00  0.00      PRO   
ATOM   4832  OE2 GLU P 309       9.737 -30.092 -32.627  0.00  0.00      PRO   
ATOM   4833  C   GLU P 309      10.318 -28.457 -26.896  0.00  0.00      PRO   
ATOM   4834  O   GLU P 309      11.173 -27.715 -26.419  0.00  0.00      PRO   
ATOM   4835  N   GLY P 310       8.979 -28.322 -26.560  0.00  0.00      PRO   
ATOM   4836  HN  GLY P 310       8.370 -28.995 -26.972  0.00  0.00      PRO   
ATOM   4837  CA  GLY P 310       8.482 -27.348 -25.621  0.00  0.00      PRO   
ATOM   4838  HA1 GLY P 310       7.447 -27.169 -25.870  0.00  0.00      PRO   
ATOM   4839  HA2 GLY P 310       9.080 -26.453 -25.709  0.00  0.00      PRO   
ATOM   4840  C   GLY P 310       8.535 -27.899 -24.189  0.00  0.00      PRO   
ATOM   4841  O   GLY P 310       8.329 -27.186 -23.221  0.00  0.00      PRO   
ATOM   4842  N   LEU P 311       8.720 -29.274 -24.051  0.00  0.00      PRO   
ATOM   4843  HN  LEU P 311       8.842 -29.887 -24.828  0.00  0.00      PRO   
ATOM   4844  CA  LEU P 311       8.744 -29.917 -22.725  0.00  0.00      PRO   
ATOM   4845  HA  LEU P 311       7.717 -29.955 -22.390  0.00  0.00      PRO   
ATOM   4846  CB  LEU P 311       9.181 -31.416 -22.760  0.00  0.00      PRO   
ATOM   4847  HB1 LEU P 311       8.316 -32.003 -23.139  0.00  0.00      PRO   
ATOM   4848  HB2 LEU P 311      10.091 -31.373 -23.395  0.00  0.00      PRO   
ATOM   4849  CG  LEU P 311       9.638 -32.144 -21.404  0.00  0.00      PRO   
ATOM   4850  HG  LEU P 311      10.319 -31.449 -20.868  0.00  0.00      PRO   
ATOM   4851  CD1 LEU P 311       8.502 -32.479 -20.398  0.00  0.00      PRO   
ATOM   4852 HD11 LEU P 311       7.943 -31.568 -20.096  0.00  0.00      PRO   
ATOM   4853 HD12 LEU P 311       7.657 -33.082 -20.793  0.00  0.00      PRO   
ATOM   4854 HD13 LEU P 311       8.973 -32.885 -19.477  0.00  0.00      PRO   
ATOM   4855  CD2 LEU P 311      10.416 -33.437 -21.603  0.00  0.00      PRO   
ATOM   4856 HD21 LEU P 311       9.669 -34.238 -21.791  0.00  0.00      PRO   
ATOM   4857 HD22 LEU P 311      11.102 -33.390 -22.475  0.00  0.00      PRO   
ATOM   4858 HD23 LEU P 311      10.996 -33.754 -20.710  0.00  0.00      PRO   
ATOM   4859  C   LEU P 311       9.302 -29.150 -21.481  0.00  0.00      PRO   
ATOM   4860  O   LEU P 311       8.530 -28.966 -20.516  0.00  0.00      PRO   
ATOM   4861  N   PRO P 312      10.526 -28.715 -21.459  0.00  0.00      PRO   
ATOM   4862  CD  PRO P 312      11.564 -28.907 -22.460  0.00  0.00      PRO   
ATOM   4863  HD1 PRO P 312      11.785 -27.937 -22.954  0.00  0.00      PRO   
ATOM   4864  HD2 PRO P 312      11.448 -29.732 -23.195  0.00  0.00      PRO   
ATOM   4865  CA  PRO P 312      11.145 -28.078 -20.267  0.00  0.00      PRO   
ATOM   4866  HA  PRO P 312      10.863 -28.736 -19.458  0.00  0.00      PRO   
ATOM   4867  CB  PRO P 312      12.738 -28.107 -20.530  0.00  0.00      PRO   
ATOM   4868  HB1 PRO P 312      13.388 -28.332 -19.658  0.00  0.00      PRO   
ATOM   4869  HB2 PRO P 312      13.044 -27.109 -20.910  0.00  0.00      PRO   
ATOM   4870  CG  PRO P 312      12.864 -29.100 -21.702  0.00  0.00      PRO   
ATOM   4871  HG1 PRO P 312      12.816 -30.132 -21.292  0.00  0.00      PRO   
ATOM   4872  HG2 PRO P 312      13.696 -28.915 -22.414  0.00  0.00      PRO   
ATOM   4873  C   PRO P 312      10.615 -26.622 -19.936  0.00  0.00      PRO   
ATOM   4874  O   PRO P 312      10.503 -26.301 -18.689  0.00  0.00      PRO   
ATOM   4875  N   ALA P 313      10.118 -25.901 -20.962  0.00  0.00      PRO   
ATOM   4876  HN  ALA P 313      10.189 -26.305 -21.871  0.00  0.00      PRO   
ATOM   4877  CA  ALA P 313       9.349 -24.640 -20.979  0.00  0.00      PRO   
ATOM   4878  HA  ALA P 313       9.837 -23.971 -20.285  0.00  0.00      PRO   
ATOM   4879  CB  ALA P 313       9.366 -23.906 -22.303  0.00  0.00      PRO   
ATOM   4880  HB1 ALA P 313      10.334 -23.428 -22.565  0.00  0.00      PRO   
ATOM   4881  HB2 ALA P 313       9.122 -24.630 -23.109  0.00  0.00      PRO   
ATOM   4882  HB3 ALA P 313       8.633 -23.072 -22.257  0.00  0.00      PRO   
ATOM   4883  C   ALA P 313       7.966 -24.943 -20.383  0.00  0.00      PRO   
ATOM   4884  O   ALA P 313       7.608 -24.286 -19.393  0.00  0.00      PRO   
ATOM   4885  N   VAL P 314       7.280 -26.048 -20.795  0.00  0.00      PRO   
ATOM   4886  HN  VAL P 314       7.493 -26.594 -21.602  0.00  0.00      PRO   
ATOM   4887  CA  VAL P 314       6.060 -26.441 -20.217  0.00  0.00      PRO   
ATOM   4888  HA  VAL P 314       5.453 -25.548 -20.194  0.00  0.00      PRO   
ATOM   4889  CB  VAL P 314       5.290 -27.478 -21.033  0.00  0.00      PRO   
ATOM   4890  HB  VAL P 314       5.950 -28.362 -21.160  0.00  0.00      PRO   
ATOM   4891  CG1 VAL P 314       4.104 -27.902 -20.233  0.00  0.00      PRO   
ATOM   4892 HG11 VAL P 314       3.307 -27.130 -20.180  0.00  0.00      PRO   
ATOM   4893 HG12 VAL P 314       3.545 -28.654 -20.831  0.00  0.00      PRO   
ATOM   4894 HG13 VAL P 314       4.182 -28.390 -19.238  0.00  0.00      PRO   
ATOM   4895  CG2 VAL P 314       4.965 -26.936 -22.405  0.00  0.00      PRO   
ATOM   4896 HG21 VAL P 314       4.376 -27.717 -22.931  0.00  0.00      PRO   
ATOM   4897 HG22 VAL P 314       4.382 -25.991 -22.368  0.00  0.00      PRO   
ATOM   4898 HG23 VAL P 314       5.944 -26.712 -22.879  0.00  0.00      PRO   
ATOM   4899  C   VAL P 314       6.232 -26.828 -18.772  0.00  0.00      PRO   
ATOM   4900  O   VAL P 314       5.537 -26.238 -17.964  0.00  0.00      PRO   
ATOM   4901  N   ILE P 315       7.312 -27.596 -18.468  0.00  0.00      PRO   
ATOM   4902  HN  ILE P 315       7.958 -28.037 -19.085  0.00  0.00      PRO   
ATOM   4903  CA  ILE P 315       7.585 -27.905 -17.001  0.00  0.00      PRO   
ATOM   4904  HA  ILE P 315       6.755 -28.542 -16.730  0.00  0.00      PRO   
ATOM   4905  CB  ILE P 315       8.858 -28.829 -16.909  0.00  0.00      PRO   
ATOM   4906  HB  ILE P 315       9.540 -28.324 -17.625  0.00  0.00      PRO   
ATOM   4907  CG2 ILE P 315       9.573 -28.862 -15.446  0.00  0.00      PRO   
ATOM   4908 HG21 ILE P 315       9.739 -27.808 -15.138  0.00  0.00      PRO   
ATOM   4909 HG22 ILE P 315       8.857 -29.361 -14.759  0.00  0.00      PRO   
ATOM   4910 HG23 ILE P 315      10.515 -29.451 -15.417  0.00  0.00      PRO   
ATOM   4911  CG1 ILE P 315       8.572 -30.203 -17.530  0.00  0.00      PRO   
ATOM   4912 HG11 ILE P 315       7.910 -30.109 -18.418  0.00  0.00      PRO   
ATOM   4913 HG12 ILE P 315       9.461 -30.721 -17.948  0.00  0.00      PRO   
ATOM   4914  CD  ILE P 315       7.794 -31.153 -16.691  0.00  0.00      PRO   
ATOM   4915  HD1 ILE P 315       8.224 -31.340 -15.683  0.00  0.00      PRO   
ATOM   4916  HD2 ILE P 315       6.748 -30.780 -16.693  0.00  0.00      PRO   
ATOM   4917  HD3 ILE P 315       7.819 -32.092 -17.284  0.00  0.00      PRO   
ATOM   4918  C   ILE P 315       7.781 -26.628 -16.164  0.00  0.00      PRO   
ATOM   4919  O   ILE P 315       7.349 -26.479 -15.023  0.00  0.00      PRO   
ATOM   4920  N   THR P 316       8.432 -25.619 -16.784  0.00  0.00      PRO   
ATOM   4921  HN  THR P 316       8.670 -25.593 -17.752  0.00  0.00      PRO   
ATOM   4922  CA  THR P 316       8.808 -24.340 -16.077  0.00  0.00      PRO   
ATOM   4923  HA  THR P 316       9.170 -24.481 -15.070  0.00  0.00      PRO   
ATOM   4924  CB  THR P 316       9.905 -23.556 -16.807  0.00  0.00      PRO   
ATOM   4925  HB  THR P 316       9.526 -23.143 -17.766  0.00  0.00      PRO   
ATOM   4926  OG1 THR P 316      11.097 -24.343 -16.991  0.00  0.00      PRO   
ATOM   4927  HG1 THR P 316      10.882 -25.221 -17.314  0.00  0.00      PRO   
ATOM   4928  CG2 THR P 316      10.357 -22.343 -15.991  0.00  0.00      PRO   
ATOM   4929 HG21 THR P 316       9.481 -21.761 -15.633  0.00  0.00      PRO   
ATOM   4930 HG22 THR P 316      10.957 -22.547 -15.078  0.00  0.00      PRO   
ATOM   4931 HG23 THR P 316      10.903 -21.601 -16.613  0.00  0.00      PRO   
ATOM   4932  C   THR P 316       7.532 -23.445 -15.861  0.00  0.00      PRO   
ATOM   4933  O   THR P 316       7.314 -22.921 -14.799  0.00  0.00      PRO   
ATOM   4934  N   THR P 317       6.596 -23.461 -16.843  0.00  0.00      PRO   
ATOM   4935  HN  THR P 317       6.816 -24.201 -17.473  0.00  0.00      PRO   
ATOM   4936  CA  THR P 317       5.335 -22.790 -16.877  0.00  0.00      PRO   
ATOM   4937  HA  THR P 317       5.544 -21.744 -16.703  0.00  0.00      PRO   
ATOM   4938  CB  THR P 317       4.683 -22.972 -18.226  0.00  0.00      PRO   
ATOM   4939  HB  THR P 317       4.495 -24.033 -18.497  0.00  0.00      PRO   
ATOM   4940  OG1 THR P 317       5.596 -22.437 -19.227  0.00  0.00      PRO   
ATOM   4941  HG1 THR P 317       6.273 -23.106 -19.353  0.00  0.00      PRO   
ATOM   4942  CG2 THR P 317       3.412 -22.239 -18.291  0.00  0.00      PRO   
ATOM   4943 HG21 THR P 317       2.562 -22.705 -17.748  0.00  0.00      PRO   
ATOM   4944 HG22 THR P 317       3.599 -21.178 -18.022  0.00  0.00      PRO   
ATOM   4945 HG23 THR P 317       3.190 -22.264 -19.379  0.00  0.00      PRO   
ATOM   4946  C   THR P 317       4.417 -23.261 -15.762  0.00  0.00      PRO   
ATOM   4947  O   THR P 317       3.662 -22.533 -15.129  0.00  0.00      PRO   
ATOM   4948  N   CYS P 318       4.404 -24.684 -15.534  0.00  0.00      PRO   
ATOM   4949  HN  CYS P 318       4.869 -25.230 -16.227  0.00  0.00      PRO   
ATOM   4950  CA  CYS P 318       3.795 -25.206 -14.403  0.00  0.00      PRO   
ATOM   4951  HA  CYS P 318       2.754 -24.921 -14.442  0.00  0.00      PRO   
ATOM   4952  CB  CYS P 318       3.843 -26.754 -14.570  0.00  0.00      PRO   
ATOM   4953  HB1 CYS P 318       4.849 -27.210 -14.454  0.00  0.00      PRO   
ATOM   4954  HB2 CYS P 318       3.134 -27.111 -13.792  0.00  0.00      PRO   
ATOM   4955  SG  CYS P 318       3.053 -27.375 -16.103  0.00  0.00      PRO   
ATOM   4956  HG1 CYS P 318       4.023 -27.096 -16.961  0.00  0.00      PRO   
ATOM   4957  C   CYS P 318       4.392 -24.792 -13.114  0.00  0.00      PRO   
ATOM   4958  O   CYS P 318       3.599 -24.507 -12.219  0.00  0.00      PRO   
ATOM   4959  N   LEU P 319       5.727 -24.688 -12.981  0.00  0.00      PRO   
ATOM   4960  HN  LEU P 319       6.236 -24.864 -13.820  0.00  0.00      PRO   
ATOM   4961  CA  LEU P 319       6.406 -24.378 -11.697  0.00  0.00      PRO   
ATOM   4962  HA  LEU P 319       5.663 -24.726 -10.993  0.00  0.00      PRO   
ATOM   4963  CB  LEU P 319       7.801 -25.119 -11.619  0.00  0.00      PRO   
ATOM   4964  HB1 LEU P 319       8.294 -24.641 -12.492  0.00  0.00      PRO   
ATOM   4965  HB2 LEU P 319       8.315 -24.811 -10.684  0.00  0.00      PRO   
ATOM   4966  CG  LEU P 319       7.842 -26.637 -11.632  0.00  0.00      PRO   
ATOM   4967  HG  LEU P 319       7.186 -27.034 -12.436  0.00  0.00      PRO   
ATOM   4968  CD1 LEU P 319       9.265 -27.115 -11.745  0.00  0.00      PRO   
ATOM   4969 HD11 LEU P 319       9.397 -28.210 -11.882  0.00  0.00      PRO   
ATOM   4970 HD12 LEU P 319       9.827 -26.750 -12.632  0.00  0.00      PRO   
ATOM   4971 HD13 LEU P 319       9.988 -26.781 -10.970  0.00  0.00      PRO   
ATOM   4972  CD2 LEU P 319       7.160 -27.161 -10.333  0.00  0.00      PRO   
ATOM   4973 HD21 LEU P 319       6.094 -26.861 -10.244  0.00  0.00      PRO   
ATOM   4974 HD22 LEU P 319       7.343 -28.257 -10.349  0.00  0.00      PRO   
ATOM   4975 HD23 LEU P 319       7.739 -26.727  -9.490  0.00  0.00      PRO   
ATOM   4976  C   LEU P 319       6.423 -22.878 -11.350  0.00  0.00      PRO   
ATOM   4977  O   LEU P 319       6.473 -22.504 -10.143  0.00  0.00      PRO   
ATOM   4978  N   ALA P 320       6.318 -21.984 -12.342  0.00  0.00      PRO   
ATOM   4979  HN  ALA P 320       6.515 -22.242 -13.285  0.00  0.00      PRO   
ATOM   4980  CA  ALA P 320       6.121 -20.586 -12.149  0.00  0.00      PRO   
ATOM   4981  HA  ALA P 320       6.780 -20.265 -11.357  0.00  0.00      PRO   
ATOM   4982  CB  ALA P 320       6.359 -19.802 -13.461  0.00  0.00      PRO   
ATOM   4983  HB1 ALA P 320       5.686 -20.086 -14.298  0.00  0.00      PRO   
ATOM   4984  HB2 ALA P 320       6.224 -18.724 -13.230  0.00  0.00      PRO   
ATOM   4985  HB3 ALA P 320       7.363 -20.076 -13.851  0.00  0.00      PRO   
ATOM   4986  C   ALA P 320       4.646 -20.278 -11.723  0.00  0.00      PRO   
ATOM   4987  O   ALA P 320       4.452 -19.389 -10.883  0.00  0.00      PRO   
ATOM   4988  N   LEU P 321       3.643 -20.982 -12.325  0.00  0.00      PRO   
ATOM   4989  HN  LEU P 321       3.762 -21.546 -13.138  0.00  0.00      PRO   
ATOM   4990  CA  LEU P 321       2.239 -21.054 -11.786  0.00  0.00      PRO   
ATOM   4991  HA  LEU P 321       1.980 -20.012 -11.671  0.00  0.00      PRO   
ATOM   4992  CB  LEU P 321       1.242 -21.717 -12.764  0.00  0.00      PRO   
ATOM   4993  HB1 LEU P 321       1.113 -21.184 -13.729  0.00  0.00      PRO   
ATOM   4994  HB2 LEU P 321       1.736 -22.691 -12.970  0.00  0.00      PRO   
ATOM   4995  CG  LEU P 321      -0.062 -22.267 -12.126  0.00  0.00      PRO   
ATOM   4996  HG  LEU P 321       0.119 -22.926 -11.250  0.00  0.00      PRO   
ATOM   4997  CD1 LEU P 321      -1.009 -21.094 -11.658  0.00  0.00      PRO   
ATOM   4998 HD11 LEU P 321      -1.952 -21.453 -11.194  0.00  0.00      PRO   
ATOM   4999 HD12 LEU P 321      -0.371 -20.473 -10.994  0.00  0.00      PRO   
ATOM   5000 HD13 LEU P 321      -1.164 -20.496 -12.581  0.00  0.00      PRO   
ATOM   5001  CD2 LEU P 321      -0.856 -23.130 -13.100  0.00  0.00      PRO   
ATOM   5002 HD21 LEU P 321      -1.696 -23.707 -12.657  0.00  0.00      PRO   
ATOM   5003 HD22 LEU P 321      -1.369 -22.506 -13.864  0.00  0.00      PRO   
ATOM   5004 HD23 LEU P 321      -0.077 -23.742 -13.602  0.00  0.00      PRO   
ATOM   5005  C   LEU P 321       2.141 -21.653 -10.442  0.00  0.00      PRO   
ATOM   5006  O   LEU P 321       1.492 -21.092  -9.605  0.00  0.00      PRO   
ATOM   5007  N   GLY P 322       2.882 -22.649 -10.102  0.00  0.00      PRO   
ATOM   5008  HN  GLY P 322       3.114 -23.246 -10.866  0.00  0.00      PRO   
ATOM   5009  CA  GLY P 322       3.083 -23.106  -8.721  0.00  0.00      PRO   
ATOM   5010  HA1 GLY P 322       3.848 -23.869  -8.733  0.00  0.00      PRO   
ATOM   5011  HA2 GLY P 322       2.118 -23.403  -8.338  0.00  0.00      PRO   
ATOM   5012  C   GLY P 322       3.608 -22.092  -7.801  0.00  0.00      PRO   
ATOM   5013  O   GLY P 322       3.234 -21.940  -6.677  0.00  0.00      PRO   
ATOM   5014  N   THR P 323       4.618 -21.371  -8.295  0.00  0.00      PRO   
ATOM   5015  HN  THR P 323       5.066 -21.619  -9.151  0.00  0.00      PRO   
ATOM   5016  CA  THR P 323       5.212 -20.232  -7.588  0.00  0.00      PRO   
ATOM   5017  HA  THR P 323       5.305 -20.564  -6.564  0.00  0.00      PRO   
ATOM   5018  CB  THR P 323       6.529 -19.865  -8.211  0.00  0.00      PRO   
ATOM   5019  HB  THR P 323       6.482 -19.599  -9.289  0.00  0.00      PRO   
ATOM   5020  OG1 THR P 323       7.379 -20.950  -8.024  0.00  0.00      PRO   
ATOM   5021  HG1 THR P 323       7.060 -21.710  -8.516  0.00  0.00      PRO   
ATOM   5022  CG2 THR P 323       7.106 -18.636  -7.538  0.00  0.00      PRO   
ATOM   5023 HG21 THR P 323       8.009 -18.239  -8.049  0.00  0.00      PRO   
ATOM   5024 HG22 THR P 323       6.375 -17.799  -7.529  0.00  0.00      PRO   
ATOM   5025 HG23 THR P 323       7.248 -18.853  -6.458  0.00  0.00      PRO   
ATOM   5026  C   THR P 323       4.255 -18.997  -7.434  0.00  0.00      PRO   
ATOM   5027  O   THR P 323       4.156 -18.328  -6.411  0.00  0.00      PRO   
ATOM   5028  N   ARG P 324       3.396 -18.686  -8.419  0.00  0.00      PRO   
ATOM   5029  HN  ARG P 324       3.570 -19.108  -9.306  0.00  0.00      PRO   
ATOM   5030  CA  ARG P 324       2.173 -17.800  -8.292  0.00  0.00      PRO   
ATOM   5031  HA  ARG P 324       2.365 -16.814  -7.895  0.00  0.00      PRO   
ATOM   5032  CB  ARG P 324       1.436 -17.588  -9.672  0.00  0.00      PRO   
ATOM   5033  HB1 ARG P 324       1.220 -18.550 -10.183  0.00  0.00      PRO   
ATOM   5034  HB2 ARG P 324       0.505 -17.015  -9.473  0.00  0.00      PRO   
ATOM   5035  CG  ARG P 324       2.224 -16.627 -10.580  0.00  0.00      PRO   
ATOM   5036  HG1 ARG P 324       2.585 -15.774  -9.966  0.00  0.00      PRO   
ATOM   5037  HG2 ARG P 324       3.190 -17.115 -10.832  0.00  0.00      PRO   
ATOM   5038  CD  ARG P 324       1.440 -15.969 -11.752  0.00  0.00      PRO   
ATOM   5039  HD1 ARG P 324       0.708 -15.260 -11.309  0.00  0.00      PRO   
ATOM   5040  HD2 ARG P 324       2.222 -15.406 -12.306  0.00  0.00      PRO   
ATOM   5041  NE  ARG P 324       0.917 -17.115 -12.513  0.00  0.00      PRO   
ATOM   5042  HE  ARG P 324      -0.049 -17.351 -12.615  0.00  0.00      PRO   
ATOM   5043  CZ  ARG P 324       1.565 -17.743 -13.443  0.00  0.00      PRO   
ATOM   5044  NH1 ARG P 324       2.856 -17.743 -13.542  0.00  0.00      PRO   
ATOM   5045 HH11 ARG P 324       3.380 -16.912 -13.352  0.00  0.00      PRO   
ATOM   5046 HH12 ARG P 324       3.286 -18.389 -14.173  0.00  0.00      PRO   
ATOM   5047  NH2 ARG P 324       0.823 -18.639 -14.070  0.00  0.00      PRO   
ATOM   5048 HH21 ARG P 324       1.168 -18.960 -14.952  0.00  0.00      PRO   
ATOM   5049 HH22 ARG P 324      -0.067 -18.858 -13.671  0.00  0.00      PRO   
ATOM   5050  C   ARG P 324       1.188 -18.344  -7.354  0.00  0.00      PRO   
ATOM   5051  O   ARG P 324       0.642 -17.533  -6.535  0.00  0.00      PRO   
ATOM   5052  N   ARG P 325       0.861 -19.657  -7.331  0.00  0.00      PRO   
ATOM   5053  HN  ARG P 325       1.180 -20.238  -8.075  0.00  0.00      PRO   
ATOM   5054  CA  ARG P 325      -0.006 -20.338  -6.271  0.00  0.00      PRO   
ATOM   5055  HA  ARG P 325      -0.926 -19.774  -6.216  0.00  0.00      PRO   
ATOM   5056  CB  ARG P 325      -0.449 -21.814  -6.568  0.00  0.00      PRO   
ATOM   5057  HB1 ARG P 325       0.460 -22.445  -6.658  0.00  0.00      PRO   
ATOM   5058  HB2 ARG P 325      -0.968 -22.250  -5.688  0.00  0.00      PRO   
ATOM   5059  CG  ARG P 325      -1.303 -21.917  -7.889  0.00  0.00      PRO   
ATOM   5060  HG1 ARG P 325      -0.675 -21.624  -8.758  0.00  0.00      PRO   
ATOM   5061  HG2 ARG P 325      -1.673 -22.946  -8.082  0.00  0.00      PRO   
ATOM   5062  CD  ARG P 325      -2.482 -20.881  -7.851  0.00  0.00      PRO
[truncated: 23,100,632 more chars]
